# Supplementary material for: Genome analysis of Spiroplasma citri strains from different host plants and its leafhopper vectors
Source: BMC Genomics. 2021 May 22;22:373. doi: 10.1186/s12864-021-07637-8 (PMC8140453; doi:10.1186/s12864-021-07637-8)
Supplement: Supplementary file 1 — Additional file 1: Supplementary Table S1. BLASTn similarity search of Spiroplasma citri putative plasmid (contigs) against available Spiroplasma sequences deposited in NCBI database. [file 12864_2021_7637_MOESM1_ESM.xlsx]

## Sheet: Sheet1
Additional file 1: Supplementary Table S1. BLASTn similarity search of Spiroplasma citri putative plasmid (contigs) against available Spiroplasma sequences deposited in NCBI database.
Straina	Putative plasmid	Size (bp)	GenBank BLAST results
			Top hit	Query cover	Per. Ident	Reference accession
C189	pScp-C189-1	34663	pSci6 GII3	0.89	0.9867	AJ969074.1
LB 319	pScpLB319-1	55632	pSci6 GII3	0.63	0.9894	AJ969074.1
	pScpLB319-2b	39856	R8-A2 chromosome	1	0.9953	CP013197.1
BR12	pScpBR12-1	60750	pSci6 GII3	0.58	0.9889	AJ969074.1
	pScpBR12-2	40311	pSci5 GII3	0.82	0.9571	AJ972409.1
CC-2	pScpCC2-1	40210	pSci5 GII3	0.82	0.9659	AJ972409.1
	pScpCC2-2	39313	pSci6 GII3	0.92	0.9889	AJ969074.1
	pScpCC2-3	2921	pSciA GII3	0.95	0.9776	AJ966734.1
C5	pScpC5-1	7883	pSciA GII3	0.8	0.9584	AJ966734.1
	pScpC5-2	13585	pBJS-O BR3-3X	0.99	0.9952	AJ972409.1
	pScpC5-3b	8793	R8-A2 chromosome	0.73	0.946	CP013197.1
	pScpC5-4	13701	pSci4 GII3	0.96	0.9373	AJ969072.1
	pScpC5-5	2627	R8-A2 chromosome	0.99	0.9978	CP013197.1
	pScpC5-6	39452	pSci6 GII3	0.9	0.9878	AJ969074.1
	pScpC5-7	40395	pSci5 GII3	0.82	0.9548	AJ969073.1
BLH-13	pSciBLH13-1b	122910	R8-A2 chromosome	1	0.9998	CP013197.1
	pSciBLH13-2	22313	S. phoeniceum P40 chromosome	0.92	0.9323	CP031088.1
	pSciBLH13-3	39345	pSci6 GII3	0.9	0.9916	AJ969074.1
	pSciBLH13-4	40349	pSci5 GII3	0.82	0.9574	AJ969073.1
	pSciBLH13-5	22488	pSci2 GII3	0.85	0.9546	AJ969070.1
	pSciBLH13-6b	135023	R8-A2 chromosome	0.99	0.9992	CP013197.1
	pSciBLH13-7	7951	pBJS-O BR3-3X	0.9	0.9844	AJ972409.1
	pSciBLH13-8	2047	pSciA GII3	0.39	0.9242	AJ966734.1
BLH-MB	pSciBLHMB-1b	54663	R8-A2 chromosome	0.57	0.9921	CP013197.1
	pSciBLHMB-2	66008	pSci6 GII3	0.53	0.9867	AJ969074.1
	pSciBLHMB-3	82336	pSci6 GII3	0.43	0.9891	AJ969074.1
	pSciBLHMB-4	40329	pSci5 GII3	0.82	0.9574	AJ969073.1
	pSciBLHMB-5	7695	pSciA GII3	0.77	0.8555	AJ966734.1
	pSciBLHMB-6	7881	pSciA GII3	0.8	0.8972	AJ966734.1
	pSciBLHMB-7b	86267	R8-A2 chromosome	0.99	0.9989	CP013197.1
	pSciBLHMB-8b	65945	R8-A2 chromosome	0.93	0.9995	CP013197.1
	pSciBLHMB-9	2281	pBJS-O BR3-3X	0.94	0.9614	AJ972409.1
aEach S. citri strain chromosome in this table had 99 to 100% query coverage and 99.84 to 99.99% sequence identity with R8-A2 chromomosome Acc. CP013197.1
bPutative plasmids with predicted prophage sequences (see Fig. S3)
