# Supplementary material for: Genome analysis of Spiroplasma citri strains from different host plants and its leafhopper vectors
Source: BMC Genomics. 2021 May 22;22:373. doi: 10.1186/s12864-021-07637-8 (PMC8140453; doi:10.1186/s12864-021-07637-8)
Supplement: Supplementary file 2 — Additional file 2: Supplementary Table S2. GenBank accession numbers for the 16S rRNA Spiroplasma sequences used for phylogenetic analyses in Fig. 1. [file 12864_2021_7637_MOESM2_ESM.xls]

## Sheet: Sheet1
Additional file 2: Supplementary Table S2
GenBank accession numbers for the 16S rRNA Spiroplasma sequences used for phylogenetic analyses in Figure 1.
Spiroplasma strain	Genbank Accession
Spiroplasma alleghenense strain PLHS-1	NR_025697.1
Spiroplasma chinense strain CCH	NR_025698.1
Spiroplasma chrysopicola strain DF-1	NR_025699.1
Spiroplasma corruscae strain EC-1	NR_025700.1
Spiroplasma culicicola strain AES-1	NR_025701.1
Spiroplasma diminutum strain CUAS-1	NR_025702.1
Spiroplasma floricola strain 23-6	NR_025703.1
Spiroplasma helicoides strain TABS-2	NR_025704.1
Spiroplasma insolitum strain M55	NR_025705.1
Spiroplasma lampyridicola strain PUP-1	NR_025706.1
Spiroplasma leptinotarsae strain LD-1B	NR_025707.1
Spiroplasma litorale strain TN-1	NR_025708.1
Spiroplasma montanense strain HYOS-1	NR_025709.1
Spiroplasma sabaudiense strain Ar-1343	NR_025710.1
Spiroplasma syrphidicola strain EA-1	NR_025711.1
Spiroplasma turonicum strain Tab-4c	NR_025712.1
Spiroplasma velocicrescens strain MQ-4	NR_025713.1
Spiroplasma melliferum strain BC-3	NR_025756.1
Spiroplasma citri strain R8A2HP	NR_036849.2
Spiroplasma penaei strain SHRIMP	NR_043177.1
Spiroplasma phoeniceum P40	NR_043178.1
Spiroplasma gladiatoris strain TG-1	NR_044670.2
Spiroplasma poulsonii strain DW-1	NR_044672.1
Spiroplasma syrphidicola EA-1	NR_103946.1
Spiroplasma atrichopogonis strain GNAT3597	NR_104720.1
Spiroplasma leucomae strain SMA	NR_104721.1
Spiroplasma clarkii strain CN-5	NR_104750.1
Spiroplasma diabroticae strain DU-1	NR_104751.1
Spiroplasma tabanidicola strain TAUS-1	NR_104753.1
Spiroplasma kunkelii strain E275	NR_104847.1
Spiroplasma ixodetis Y32	NR_104852.1
Spiroplasma monobiae strain MQ-1	NR_104854.1
Spiroplasma platyhelix PALS-1	NR_104857.1
Spiroplasma apis strain B31	NR_104858.1
Spiroplasma mirum ATCC 29335 strain SMCA	NR_104955.1
Spiroplasma taiwanense CT-1	NR_118702.1
Spiroplasma eriocheiris CCTCC M 207170 strain CRAB	NR_125505.1
Spiroplasma lineolae strain TALS-2	NR_125515.1
Spiroplasma cantharicola strain CC-1	NR_125516.1
