# Supplementary material for: Genome analysis of Spiroplasma citri strains from different host plants and its leafhopper vectors
Source: BMC Genomics. 2021 May 22;22:373. doi: 10.1186/s12864-021-07637-8 (PMC8140453; doi:10.1186/s12864-021-07637-8)
Supplement: Supplementary file 3 — Additional file 3: Supplementary Table S3. COG functional categories of Spiroplasma citri LB319 [file 12864_2021_7637_MOESM3_ESM.xlsx]

## Sheet: Sheet1
Table S3. COG functional categories of S. citri LB 319
Gene ID	gene	eggNOG OGs	COG Functional cat.	eggNOG free text desc.
QIA66222.1	dnaA	COG0593@1,COG0593@2	L	it binds specifically double-stranded DNA at a 9 bp consensus (dnaA box) 5'-TTATC CA A CA A-3'. DnaA binds to ATP and to acidic phospholipids
QIA66223.1	dnaN	COG0592@1,COG0592@2	L	Confers DNA tethering and processivity to DNA polymerases and other proteins. Acts as a clamp, forming a ring around DNA (a reaction catalyzed by the clamp-loading complex) which diffuses in an ATP-independent manner freely and bidirectionally along dsDNA. Initially characterized for its ability to contact the catalytic subunit of DNA polymerase III (Pol III), a complex, multichain enzyme respons…
QIA66224.1	gyrB	COG0187@1,COG0187@2	L	A type II topoisomerase that negatively supercoils closed circular double-stranded (ds) DNA in an ATP-dependent manner to modulate DNA topology and maintain chromosomes in an underwound state. Negative supercoiling favors strand separation, and DNA replication, transcription, recombination and repair, all of which involve strand separation. Also able to catalyze the interconversion of other topol…
QIA66225.1	serS	COG0172@1,COG0172@2	J	Catalyzes the attachment of serine to tRNA(Ser). Is also able to aminoacylate tRNA(Sec) with serine, to form the misacylated tRNA L-seryl-tRNA(Sec), which will be further converted into selenocysteinyl-tRNA(Sec)
QIA66226.1	tadA	COG0590@1,COG0590@2	FJ	MafB19-like deaminase
QIA66227.1	dnaX	COG2812@1,COG2812@2	L	DNA polymerase III is a complex, multichain enzyme responsible for most of the replicative synthesis in bacteria. This DNA polymerase also exhibits 3' to 5' exonuclease activity
QIA66228.1	holB	COG0470@1,COG0470@2	L	DNA polymerase III, delta subunit
QIA66229.1	yabB	COG4123@1,COG4123@2	S	Methyltransferase small domain
QIA66230.1	tilS	COG0037@1,COG0037@2	D	Ligates lysine onto the cytidine present at position 34 of the AUA codon-specific tRNA(Ile) that contains the anticodon CAU, in an ATP-dependent manner. Cytidine is converted to lysidine, thus changing the amino acid specificity of the tRNA from methionine to isoleucine
QIA66231.1	ftsH	COG0465@1,COG0465@2	O	Acts as a processive, ATP-dependent zinc metallopeptidase for both cytoplasmic and membrane proteins. Plays a role in the quality control of integral membrane proteins
QIA66232.1	hslO	COG1281@1,COG1281@2	O	Redox regulated molecular chaperone. Protects both thermally unfolding and oxidatively damaged proteins from irreversible aggregation. Plays an important role in the bacterial defense system toward oxidative stress
QIA66233.1		COG1136@1,COG1136@2	V	abc transporter atp-binding protein
QIA66234.1	lysS	COG1190@1,COG1190@2	J	Belongs to the class-II aminoacyl-tRNA synthetase family
QIA66235.1	asnA	COG2502@1,COG2502@2	E	aspartate-ammonia ligase
QIA66236.1	ispD	COG1211@1,COG1211@2	I	2-C-methyl-D-erythritol 4-phosphate cytidylyltransferase activity
QIA66237.1	rpsF	COG0360@1,COG0360@2	J	Binds together with S18 to 16S ribosomal RNA
QIA66238.1	ssb	COG0629@1,COG0629@2	L	single-stranded DNA binding
QIA66239.1	rpsR	COG0238@1,COG0238@2	J	Binds as a heterodimer with protein S6 to the central domain of the 16S rRNA, where it helps stabilize the platform of the 30S subunit
QIA66240.1		COG1823@1,COG1823@2	U	Belongs to the dicarboxylate amino acid cation symporter (DAACS) (TC 2.A.23) family
QIA66258.1		COG3464@1,COG3464@2	L	Transposase
QIA66259.1	nfnB	COG0778@1,COG0778@2	C	coenzyme F420-1:gamma-L-glutamate ligase activity
QIA66260.1	rpmE	COG0254@1,COG0254@2	J	50S ribosomal protein L31
QIA66261.1		COG3839@1,COG3839@2	G	Belongs to the ABC transporter superfamily
QIA66262.1	nrnA	COG0618@1,COG0618@2	S	DHH family
QIA66263.1	tdk	COG1435@1,COG1435@2	F	Thymidine kinase
QIA66265.1	prfA	COG0216@1,COG0216@2	J	Peptide chain release factor 1 directs the termination of translation in response to the peptide chain termination codons UAG and UAA
QIA66266.1	prmB	COG2890@1,COG2890@2	J	Belongs to the protein N5-glutamine methyltransferase family
QIA66268.1	tsaC	COG0009@1,COG0009@2	J	L-threonylcarbamoyladenylate synthase
QIA66271.1	ybhL	COG0670@1,COG0670@2	M	Belongs to the BI1 family
QIA66272.1	tmpC	COG1744@1,COG1744@2	S	hmm pf02608
QIA66273.1	mglA	COG3845@1,COG3845@2	S	abc transporter atp-binding protein
QIA66274.1	rbsC-2	COG1079@1,COG1079@2	U	Belongs to the binding-protein-dependent transport system permease family
QIA66280.1	trsE	COG0433@1,COG0433@2	S	ice cds17
QIA66282.1	trsE	COG0433@1,COG0433@2	S	ice cds17
QIA66283.1	trsE	COG0433@1,COG0433@2	S	ice cds17
QIA66284.1	trsE	COG0433@1,COG0433@2	S	ice cds17
QIA66285.1	trsE	COG0433@1,COG0433@2	S	ice cds17
QIA66286.1		COG2189@1,COG2189@2	L	DNA methylase
QIA66289.1		COG3505@1,COG3505@2	U	Type IV secretory system Conjugative DNA transfer
QIA66290.1	hsdM	COG0286@1,COG0286@2	V	Psort location Cytoplasmic, score 8.87
QIA66291.1		COG0732@1,COG0732@2	V	type I restriction
QIA66292.1		COG3464@1,COG3464@2	L	Transposase
QIA66293.1		COG2801@1,COG2801@2	L	PFAM Integrase core domain
QIA66295.1	rpoB	COG0085@1,COG0085@2	K	DNA-dependent RNA polymerase catalyzes the transcription of DNA into RNA using the four ribonucleoside triphosphates as substrates
QIA66296.1	rpoC	COG0086@1,COG0086@2	K	DNA-dependent RNA polymerase catalyzes the transcription of DNA into RNA using the four ribonucleoside triphosphates as substrates
QIA66297.1	rpsL	COG0048@1,COG0048@2	J	Interacts with and stabilizes bases of the 16S rRNA that are involved in tRNA selection in the A site and with the mRNA backbone. Located at the interface of the 30S and 50S subunits, it traverses the body of the 30S subunit contacting proteins on the other side and probably holding the rRNA structure together. The combined cluster of proteins S8, S12 and S17 appears to hold together the shoulder…
QIA66298.1	rpsG	COG0049@1,COG0049@2	J	One of the primary rRNA binding proteins, it binds directly to 16S rRNA where it nucleates assembly of the head domain of the 30S subunit. Is located at the subunit interface close to the decoding center, probably blocks exit of the E-site tRNA
QIA66299.1	fusA	COG0480@1,COG0480@2	J	Catalyzes the GTP-dependent ribosomal translocation step during translation elongation. During this step, the ribosome changes from the pre-translocational (PRE) to the post- translocational (POST) state as the newly formed A-site-bound peptidyl-tRNA and P-site-bound deacylated tRNA move to the P and E sites, respectively. Catalyzes the coordinated movement of the two tRNA molecules, the mRNA and…
QIA66300.1	tuf	COG0050@1,COG0050@2	J	This protein promotes the GTP-dependent binding of aminoacyl-tRNA to the A-site of ribosomes during protein biosynthesis
QIA66314.1	yigZ	COG1739@1,COG1739@2	S	Uncharacterized protein family UPF0029
QIA66315.1		COG2801@1,COG2801@2	L	Transposase and inactivated derivatives
QIA66316.1	ygaC	COG3557@1,COG3557@2	J	domain protein associated with RNAses G and E
QIA66317.1	glk	COG1940@1,COG1940@2	G	ROK family
QIA66318.1	celC	COG1447@1,COG1447@2	G	phosphoenolpyruvate-dependent sugar phosphotransferase system
QIA66329.1		COG3505@1,COG3505@2	U	Type IV secretory system Conjugative DNA transfer
QIA66330.1		COG3505@1,COG3505@2	U	Type IV secretory system Conjugative DNA transfer
QIA66331.1		COG3464@1,COG3464@2
QIA66333.1		COG3464@1,COG3464@2	L	Transposase
QIA66334.1	upp	COG0035@1,COG0035@2	F	Catalyzes the conversion of uracil and 5-phospho-alpha- D-ribose 1-diphosphate (PRPP) to UMP and diphosphate
QIA66335.1	atpE	COG0636@1,COG0636@2	C	F(1)F(0) ATP synthase produces ATP from ADP in the presence of a proton or sodium gradient. F-type ATPases consist of two structural domains, F(1) containing the extramembraneous catalytic core and F(0) containing the membrane proton channel, linked together by a central stalk and a peripheral stalk. During catalysis, ATP synthesis in the catalytic domain of F(1) is coupled via a rotary mechanism…
QIA66336.1	atpH	COG0712@1,COG0712@2	C	F(1)F(0) ATP synthase produces ATP from ADP in the presence of a proton or sodium gradient. F-type ATPases consist of two structural domains, F(1) containing the extramembraneous catalytic core and F(0) containing the membrane proton channel, linked together by a central stalk and a peripheral stalk. During catalysis, ATP synthesis in the catalytic domain of F(1) is coupled via a rotary mechanism…
QIA66337.1	atpA	COG0056@1,COG0056@2	F	Produces ATP from ADP in the presence of a proton gradient across the membrane. The alpha chain is a regulatory subunit
QIA66338.1	atpG	COG0224@1,COG0224@2	C	Produces ATP from ADP in the presence of a proton gradient across the membrane. The gamma chain is believed to be important in regulating ATPase activity and the flow of protons through the CF(0) complex
QIA66339.1	atpD	COG0055@1,COG0055@2	F	Produces ATP from ADP in the presence of a proton gradient across the membrane. The catalytic sites are hosted primarily by the beta subunits
QIA66340.1	atpC	COG0355@1,COG0355@2	C	proton-transporting ATP synthase activity, rotational mechanism
QIA66341.1		COG0561@1,COG0561@2	Q	phosphatase activity
QIA66342.1		COG0561@1,COG0561@2	Q	phosphatase activity
QIA66344.1	rnr	COG0557@1,COG0557@2	J	3'-5' exoribonuclease that releases 5'-nucleoside monophosphates and is involved in maturation of structured RNAs
QIA66345.1	smpB	COG0691@1,COG0691@2	J	Required for rescue of stalled ribosomes mediated by trans-translation. Binds to transfer-messenger RNA (tmRNA), required for stable association of tmRNA with ribosomes. tmRNA and SmpB together mimic tRNA shape, replacing the anticodon stem-loop with SmpB. tmRNA is encoded by the ssrA gene
QIA66347.1	ftsY	COG0552@1,COG0552@2	D	Involved in targeting and insertion of nascent membrane proteins into the cytoplasmic membrane. Acts as a receptor for the complex formed by the signal recognition particle (SRP) and the ribosome-nascent chain (RNC)
QIA66348.1	ylxM	COG2739@1,COG2739@2	S	Might take part in the signal recognition particle (SRP) pathway. This is inferred from the conservation of its genetic proximity to ftsY ffh. May be a regulatory protein
QIA66350.1	metK	COG0192@1,COG0192@2	H	Catalyzes the formation of S-adenosylmethionine (AdoMet) from methionine and ATP. The overall synthetic reaction is composed of two sequential steps, AdoMet formation and the subsequent tripolyphosphate hydrolysis which occurs prior to release of AdoMet from the enzyme
QIA66351.1	had	COG0561@1,COG0561@2	S	haloacid dehalogenase-like hydrolase
QIA66352.1	puuR	COG1396@1,COG1396@2,COG1917@1,COG1917@2	K	Cupin domain
QIA66353.1	potA	COG3842@1,COG3842@2	E	Part of the ABC transporter complex PotABCD involved in spermidine putrescine import. Responsible for energy coupling to the transport system
QIA66354.1	potB	COG1176@1,COG1176@2	P	ABC transporter permease
QIA66357.1		COG2189@1,COG2189@2	L	DNA methylase
QIA66376.1		COG3464@1,COG3464@2	L	Transposase
QIA66378.1	rpsT	COG0268@1,COG0268@2	J	Binds directly to 16S ribosomal RNA
QIA66380.1	rpiB	COG0698@1,COG0698@2	G	Ribose 5-phosphate isomerase
QIA66381.1	nifU	COG0694@1,COG0694@2	O	NifU-like domain
QIA66382.1	prs	COG0462@1,COG0462@2	F	Involved in the biosynthesis of the central metabolite phospho-alpha-D-ribosyl-1-pyrophosphate (PRPP) via the transfer of pyrophosphoryl group from ATP to 1-hydroxyl of ribose-5-phosphate (Rib-5-P)
QIA66399.1	uvrB	COG0556@1,COG0556@2	L	damaged site, the DNA wraps around one UvrB monomer. DNA wrap is dependent on ATP binding by UvrB and probably causes local melting of the DNA helix, facilitating insertion of UvrB beta-hairpin between the DNA strands. Then UvrB probes one DNA strand for the presence of a lesion. If a lesion is found the UvrA subunits dissociate and the UvrB-DNA preincision complex is formed. This complex is subs…
QIA66400.1	hprK	COG1493@1,COG1493@2	F	Catalyzes the ATP- as well as the pyrophosphate- dependent phosphorylation of a specific serine residue in HPr, a phosphocarrier protein of the phosphoenolpyruvate-dependent sugar phosphotransferase system (PTS). HprK P also catalyzes the pyrophosphate-producing, inorganic phosphate-dependent dephosphorylation (phosphorolysis) of seryl-phosphorylated HPr (P- Ser-HPr)
QIA66401.1	lgt	COG0682@1,COG0682@2	M	Transfers the N-acyl diglyceride group on what will become the N-terminal cysteine of membrane lipoproteins
QIA66402.1	trxB	COG0492@1,COG0492@2	C	Belongs to the class-II pyridine nucleotide-disulfide oxidoreductase family
QIA66403.1	pgk	COG0126@1,COG0126@2	F	belongs to the phosphoglycerate kinase family
QIA66404.1	secA	COG0653@1,COG0653@2	U	Part of the Sec protein translocase complex. Interacts with the SecYEG preprotein conducting channel. Has a central role in coupling the hydrolysis of ATP to the transfer of proteins into and across the cell membrane, serving as an ATP-driven molecular motor driving the stepwise translocation of polypeptide chains across the membrane
QIA66405.1		COG1113@1,COG1113@2	E	Amino acid permease
QIA66406.1	yibN	COG0607@1,COG0607@2	P	Catalyzes the ATP-dependent transfer of a sulfur to tRNA to produce 4-thiouridine in position 8 of tRNAs, which functions as a near-UV photosensor. Also catalyzes the transfer of sulfur to the sulfur carrier protein ThiS, forming ThiS-thiocarboxylate. This is a step in the synthesis of thiazole, in the thiamine biosynthesis pathway. The sulfur is donated as persulfide by IscS
QIA66407.1	tpiA	COG0149@1,COG0149@2	G	Involved in the gluconeogenesis. Catalyzes stereospecifically the conversion of dihydroxyacetone phosphate (DHAP) to D-glyceraldehyde-3-phosphate (G3P)
QIA66408.1		COG0488@1,COG0488@2	S	abc transporter atp-binding protein
QIA66409.1	yazA	COG2827@1,COG2827@2	L	Endonuclease containing a URI domain
QIA66411.1	uvrA	COG0178@1,COG0178@2	L	The UvrABC repair system catalyzes the recognition and processing of DNA lesions. UvrA is an ATPase and a DNA-binding protein. A damage recognition complex composed of 2 UvrA and 2 UvrB subunits scans DNA for abnormalities. When the presence of a lesion has been verified by UvrB, the UvrA molecules dissociate
QIA66412.1	folC	COG0285@1,COG0285@2	H	dihydrofolate synthase activity
QIA66413.1	folT	COG3275@1,COG3275@2	T	phosphorelay sensor kinase activity
QIA66414.1	dnaB	COG3611@1,COG3611@2	L	Replication initiation and membrane attachment
QIA66415.1	dnaI	COG1484@1,COG1484@2	L	IstB-like ATP binding protein
QIA66416.1	rpoA	COG0202@1,COG0202@2	K	RNA polymerase activity
QIA66417.1	gap	COG0057@1,COG0057@2	G	Belongs to the glyceraldehyde-3-phosphate dehydrogenase family
QIA66418.1	metG	COG0143@1,COG0143@2	J	Is required not only for elongation of protein synthesis but also for the initiation of all mRNA translation through initiator tRNA(fMet) aminoacylation
QIA66419.1	gidA	COG0445@1,COG0445@2	D	NAD-binding protein involved in the addition of a carboxymethylaminomethyl (cmnm) group at the wobble position (U34) of certain tRNAs, forming tRNA-cmnm(5)s(2)U34
QIA66420.1	spoU	COG0566@1,COG0566@2	J	Belongs to the class IV-like SAM-binding methyltransferase superfamily. RNA methyltransferase TrmH family
QIA66421.1	rpmG	COG0267@1,COG0267@2	J	Belongs to the bacterial ribosomal protein bL33 family
QIA66423.1	nusG	COG0250@1,COG0250@2	K	Participates in transcription elongation, termination and antitermination
QIA66424.1	mpg	COG2094@1,COG2094@2	L	Belongs to the DNA glycosylase MPG family
QIA66426.1	pncA	COG1335@1,COG1335@2	Q	Isochorismatase family
QIA66427.1	rsmG	COG0357@1,COG0357@2	J	Specifically methylates the N7 position of a guanine in 16S rRNA
QIA66428.1	soj	COG1192@1,COG1192@2	D	4Fe-4S iron sulfur cluster binding proteins, NifH/frxC family
QIA66429.1	spo0J	COG1475@1,COG1475@2	K	ParB-like nuclease domain
QIA66430.1	ychF	COG0012@1,COG0012@2	J	ATPase that binds to both the 70S ribosome and the 50S ribosomal subunit in a nucleotide-independent manner
QIA66431.1	rpoE	COG3343@1,COG3343@2	K	RNA polymerase activity
QIA66432.1	pyrG	COG0504@1,COG0504@2	F	Catalyzes the ATP-dependent amination of UTP to CTP with either L-glutamine or ammonia as the source of nitrogen
QIA66433.1	purA	COG0104@1,COG0104@2	F	Plays an important role in the de novo pathway of purine nucleotide biosynthesis. Catalyzes the first committed step in the biosynthesis of AMP from IMP
QIA66434.1	purB	COG0015@1,COG0015@2	F	Adenylosuccinate lyase C-terminus
QIA66435.1	pth	COG0193@1,COG0193@2	J	The natural substrate for this enzyme may be peptidyl- tRNAs which drop off the ribosome during protein synthesis
QIA66436.1	rsmI	COG0313@1,COG0313@2	H	Catalyzes the 2'-O-methylation of the ribose of cytidine 1402 (C1402) in 16S rRNA
QIA66447.1		COG1783@1,COG1783@2	S	Phage terminase large subunit
QIA66451.1	arcA	COG2235@1,COG2235@2	E	Arginine deiminase
QIA66452.1	argF	COG0078@1,COG0078@2	E	Reversibly catalyzes the transfer of the carbamoyl group from carbamoyl phosphate (CP) to the N(epsilon) atom of ornithine (ORN) to produce L-citrulline
QIA66453.1	arcD	COG1288@1,COG1288@2	S	C4-dicarboxylate anaerobic carrier
QIA66454.1	arcC	COG0549@1,COG0549@2	E	Belongs to the carbamate kinase family
QIA66456.1	topA	COG0550@1,COG0550@2	L	Releases the supercoiling and torsional tension of DNA, which is introduced during the DNA replication and transcription, by transiently cleaving and rejoining one strand of the DNA duplex. Introduces a single-strand break via transesterification at a target site in duplex DNA. The scissile phosphodiester is attacked by the catalytic tyrosine of the enzyme, resulting in the formation of a DNA-(5'…
QIA66457.1	yugI	COG1098@1,COG1098@2	J	S1 RNA binding domain
QIA66458.1	pgi	COG0166@1,COG0166@2	G	Glucose-6-phosphate isomerase
QIA66459.1	coaD	COG0669@1,COG0669@2	H	Reversibly transfers an adenylyl group from ATP to 4'- phosphopantetheine, yielding dephospho-CoA (dPCoA) and pyrophosphate
QIA66460.1	rnjB	COG0595@1,COG0595@2	O	hydrolase of the metallo-beta-lactamase
QIA66461.1	ftsK	COG1674@1,COG1674@2,COG1835@1,COG1835@2	D	Ftsk_gamma
QIA66462.1	ecfA1	COG1122@1,COG1122@2	P	ATP-binding (A) component of a common energy-coupling factor (ECF) ABC-transporter complex. Unlike classic ABC transporters this ECF transporter provides the energy necessary to transport a number of different substrates
QIA66463.1	ecfA2	COG1122@1,COG1122@2	P	ATP-binding (A) component of a common energy-coupling factor (ECF) ABC-transporter complex. Unlike classic ABC transporters this ECF transporter provides the energy necessary to transport a number of different substrates
QIA66464.1	cbiQ	COG0619@1,COG0619@2	P	COG0619 ABC-type cobalt transport system, permease component CbiQ and related transporters
QIA66465.1	truA	COG0101@1,COG0101@2	J	Formation of pseudouridine at positions 38, 39 and 40 in the anticodon stem and loop of transfer RNAs
QIA66468.1	dnaC	COG0305@1,COG0305@2	L	Participates in initiation and elongation during chromosome replication
QIA66471.1	rpsJ	COG0051@1,COG0051@2	J	Involved in the binding of tRNA to the ribosomes
QIA66472.1	rplC	COG0087@1,COG0087@2	J	One of the primary rRNA binding proteins, it binds directly near the 3'-end of the 23S rRNA, where it nucleates assembly of the 50S subunit
QIA66473.1	rplD	COG0088@1,COG0088@2	J	One of the primary rRNA binding proteins, this protein initially binds near the 5'-end of the 23S rRNA. It is important during the early stages of 50S assembly. It makes multiple contacts with different domains of the 23S rRNA in the assembled 50S subunit and ribosome
QIA66474.1	rplW	COG0089@1,COG0089@2	J	rRNA binding
QIA66475.1	rplB	COG0090@1,COG0090@2	J	One of the primary rRNA binding proteins. Required for association of the 30S and 50S subunits to form the 70S ribosome, for tRNA binding and peptide bond formation. It has been suggested to have peptidyltransferase activity
QIA66476.1	rpsS	COG0185@1,COG0185@2	J	Protein S19 forms a complex with S13 that binds strongly to the 16S ribosomal RNA
QIA66477.1	rplV	COG0091@1,COG0091@2	J	The globular domain of the protein is located near the polypeptide exit tunnel on the outside of the subunit, while an extended beta-hairpin is found that lines the wall of the exit tunnel in the center of the 70S ribosome
QIA66478.1	rpsC	COG0092@1,COG0092@2	J	Binds the lower part of the 30S subunit head. Binds mRNA in the 70S ribosome, positioning it for translation
QIA66479.1	rplP	COG0197@1,COG0197@2	J	Binds 23S rRNA and is also seen to make contacts with the A and possibly P site tRNAs
QIA66480.1	rpmC	COG0255@1,COG0255@2	J	Belongs to the universal ribosomal protein uL29 family
QIA66481.1	rpsQ	COG0186@1,COG0186@2	J	One of the primary rRNA binding proteins, it binds specifically to the 5'-end of 16S ribosomal RNA
QIA66482.1	rplN	COG0093@1,COG0093@2	J	Binds to 23S rRNA. Forms part of two intersubunit bridges in the 70S ribosome
QIA66483.1	rplX	COG0198@1,COG0198@2	J	One of the proteins that surrounds the polypeptide exit tunnel on the outside of the subunit
QIA66484.1	rplE	COG0094@1,COG0094@2	J	This is 1 of the proteins that binds and probably mediates the attachment of the 5S RNA into the large ribosomal subunit, where it forms part of the central protuberance. In the 70S ribosome it contacts protein S13 of the 30S subunit (bridge B1b), connecting the 2 subunits
QIA66485.1	rpsN	COG0199@1,COG0199@2	J	Binds 16S rRNA, required for the assembly of 30S particles and may also be responsible for determining the conformation of the 16S rRNA at the A site
QIA66486.1	rpsH	COG0096@1,COG0096@2	J	One of the primary rRNA binding proteins, it binds directly to 16S rRNA central domain where it helps coordinate assembly of the platform of the 30S subunit
QIA66487.1	rplF	COG0097@1,COG0097@2	J	This protein binds to the 23S rRNA, and is important in its secondary structure. It is located near the subunit interface in the base of the L7 L12 stalk, and near the tRNA binding site of the peptidyltransferase center
QIA66488.1	rplR	COG0256@1,COG0256@2	J	This is one of the proteins that binds and probably mediates the attachment of the 5S RNA into the large ribosomal subunit, where it forms part of the central protuberance
QIA66489.1	rpsE	COG0098@1,COG0098@2	J	Located at the back of the 30S subunit body where it stabilizes the conformation of the head with respect to the body
QIA66490.1	rplO	COG0200@1,COG0200@2	J	binds to the 23S rRNA
QIA66491.1	secY	COG0201@1,COG0201@2	U	The central subunit of the protein translocation channel SecYEG. Consists of two halves formed by TMs 1-5 and 6-10. These two domains form a lateral gate at the front which open onto the bilayer between TMs 2 and 7, and are clamped together by SecE at the back. The channel is closed by both a pore ring composed of hydrophobic SecY resides and a short helix (helix 2A) on the extracellular side of …
QIA66492.1	adk	COG0563@1,COG0563@2	F	Catalyzes the reversible transfer of the terminal phosphate group between ATP and AMP. Plays an important role in cellular energy homeostasis and in adenine nucleotide metabolism
QIA66493.1	infA	COG0361@1,COG0361@2	J	One of the essential components for the initiation of protein synthesis. Stabilizes the binding of IF-2 and IF-3 on the 30S subunit to which N-formylmethionyl-tRNA(fMet) subsequently binds. Helps modulate mRNA selection, yielding the 30S pre- initiation complex (PIC). Upon addition of the 50S ribosomal subunit IF-1, IF-2 and IF-3 are released leaving the mature 70S translation initation complex
QIA66494.1	rpmJ	COG0257@1,COG0257@2	J	Belongs to the bacterial ribosomal protein bL36 family
QIA66495.1	rpsM	COG0099@1,COG0099@2	J	Located at the top of the head of the 30S subunit, it contacts several helices of the 16S rRNA. In the 70S ribosome it contacts the 23S rRNA (bridge B1a) and protein L5 of the 50S subunit (bridge B1b), connecting the 2 subunits
QIA66496.1	rpsK	COG0100@1,COG0100@2	J	Located on the platform of the 30S subunit, it bridges several disparate RNA helices of the 16S rRNA. Forms part of the Shine-Dalgarno cleft in the 70S ribosome
QIA66497.1	rpoA	COG0202@1,COG0202@2	K	DNA-dependent RNA polymerase catalyzes the transcription of DNA into RNA using the four ribonucleoside triphosphates as substrates
QIA66498.1	rplQ	COG0203@1,COG0203@2	J	Ribosomal protein L17
QIA66499.1	map	COG0024@1,COG0024@2	E	Methionine aminopeptidase
QIA66501.1	cps	COG0463@1,COG0463@2	M	Glycosyl transferase, family 2
QIA66502.1		COG1714@1,COG1714@2	S	RDD family
QIA66503.1	pcrA	COG0210@1,COG0210@2	L	DNA helicase
QIA66504.1	ptsH	COG1925@1,COG1925@2	G	phosphocarrier protein hpr
QIA66505.1	tsaD	COG0533@1,COG0533@2	J	Required for the formation of a threonylcarbamoyl group on adenosine at position 37 (t(6)A37) in tRNAs that read codons beginning with adenine. Is involved in the transfer of the threonylcarbamoyl moiety of threonylcarbamoyl-AMP (TC-AMP) to the N6 group of A37, together with TsaE and TsaB. TsaD likely plays a direct catalytic role in this reaction
QIA66506.1		COG1737@1,COG1737@2	K	DNA-binding transcription factor activity
QIA66507.1	asnS	COG0017@1,COG0017@2	J	asparaginyl-tRNA synthetase
QIA66511.1	rpsP	COG0228@1,COG0228@2	J	Belongs to the bacterial ribosomal protein bS16 family
QIA66513.1	rimM	COG0806@1,COG0806@2	J	ribosome binding
QIA66514.1	trmD	COG0336@1,COG0336@2	J	Belongs to the RNA methyltransferase TrmD family
QIA66515.1	rplS	COG0335@1,COG0335@2	J	This protein is located at the 30S-50S ribosomal subunit interface and may play a role in the structure and function of the aminoacyl-tRNA binding site
QIA66516.1	ylqF	COG1161@1,COG1161@2	S	Required for a late step of 50S ribosomal subunit assembly. Has GTPase activity
QIA66517.1	rnhB	COG0164@1,COG0164@2	L	Endonuclease that specifically degrades the RNA of RNA- DNA hybrids
QIA66518.1	smf	COG0758@1,COG0758@2	LU	DNA processing protein
QIA66519.1	hpt	COG0634@1,COG0634@2	F	Belongs to the purine pyrimidine phosphoribosyltransferase family
QIA66520.1	guaA	COG0519@1,COG0519@2	F	Catalyzes the synthesis of GMP from XMP
QIA66521.1		COG3464@1,COG3464@2	L	Transposase
QIA66529.1	pstS	COG0226@1,COG0226@2	P	phosphate ion binding
QIA66530.1	pstB	COG1117@1,COG1117@2	P	Part of the ABC transporter complex PstSACB involved in phosphate import. Responsible for energy coupling to the transport system
QIA66531.1	manB	COG1109@1,COG1109@2	G	phosphomannomutase
QIA66532.1	accB	COG0508@1,COG0508@2,COG0511@1,COG0511@2	I	ligase activity, forming carbon-carbon bonds
QIA66533.1	cbf	COG3481@1,COG3481@2	S	Metal dependent phosphohydrolases with conserved 'HD' motif.
QIA66534.1	noxE	COG0446@1,COG0446@2	C	nadh oxidase
QIA66535.1	lplA	COG0095@1,COG0095@2	H	Lipoate-protein ligase
QIA66536.1	pdhA	COG1071@1,COG1071@2	C	pyruvate dehydrogenase e1 component, alpha subunit
QIA66537.1	pdhB	COG0022@1,COG0022@2	C	dehydrogenase e1 component
QIA66538.1	pdhC	COG0508@1,COG0508@2	C	component of pyruvate dehydrogenase complex
QIA66539.1	pdhD	COG1249@1,COG1249@2	C	dehydrogenase
QIA66546.1	ravA_1	COG0714@1,COG0714@2	S	AAA domain (dynein-related subfamily)
QIA66547.1		COG2425@1,COG2425@2	S	von Willebrand factor (vWF) type A domain
QIA66548.1		COG1141@1,COG1141@2	C	electron transfer activity
QIA66550.1	der	COG1160@1,COG1160@2	S	GTPase that plays an essential role in the late steps of ribosome biogenesis
QIA66551.1	gpsA	COG0240@1,COG0240@2	I	Glycerol-3-phosphate dehydrogenase
QIA66553.1	gpmI	COG0696@1,COG0696@2	G	Catalyzes the interconversion of 2-phosphoglycerate and 3-phosphoglycerate
QIA66554.1		COG1266@1,COG1266@2	V	CAAX protease self-immunity
QIA66560.1	ssb	COG0629@1,COG0629@2	L	single-stranded DNA binding
QIA66567.1	rnj	COG0595@1,COG0595@2	S	An RNase that has 5'-3' exonuclease and possibly endonuclease activity. Involved in maturation of rRNA and in some organisms also mRNA maturation and or decay
QIA66568.1	def	COG0242@1,COG0242@2	J	Removes the formyl group from the N-terminal Met of newly synthesized proteins. Requires at least a dipeptide for an efficient rate of reaction. N-terminal L-methionine is a prerequisite for activity but the enzyme has broad specificity at other positions
QIA66569.1	rsmD	COG0742@1,COG0742@2	L	Conserved hypothetical protein 95
QIA66570.1	gmk	COG0194@1,COG0194@2	F	Essential for recycling GMP and indirectly, cGMP
QIA66571.1	sun	COG0144@1,COG0144@2,COG0781@1,COG0781@2	J	Specifically methylates the cytosine at position 967 (m5C967) of 16S rRNA
QIA66572.1	argS	COG0018@1,COG0018@2	J	arginyl-trna synthetase
QIA66574.1	tmpC	COG1744@1,COG1744@2	S	hmm pf02608
QIA66577.1	hemN	COG0635@1,COG0635@2	H	Involved in the biosynthesis of porphyrin-containing compound
QIA66583.1	spoU	COG0566@1,COG0566@2	J	SpoU rRNA Methylase family
QIA66584.1	engB	COG0218@1,COG0218@2	D	Necessary for normal cell division and for the maintenance of normal septation
QIA66586.1	lacI	COG1609@1,COG1609@2	K	purine nucleotide biosynthetic process
QIA66587.1	treC	COG0366@1,COG0366@2	G	Alpha-amylase domain
QIA66588.1	lgt2	COG0682@1,COG0682@2	M	Transfers the N-acyl diglyceride group on what will become the N-terminal cysteine of membrane lipoproteins
QIA66590.1	rny	COG1418@1,COG1418@2	S	Endoribonuclease that initiates mRNA decay
QIA66591.1	ffh	COG0541@1,COG0541@2	U	Involved in targeting and insertion of nascent membrane proteins into the cytoplasmic membrane. Binds to the hydrophobic signal sequence of the ribosome-nascent chain (RNC) as it emerges from the ribosomes. The SRP-RNC complex is then targeted to the cytoplasmic membrane where it interacts with the SRP receptor FtsY
QIA66592.1	pyrH	COG0528@1,COG0528@2	F	Catalyzes the reversible phosphorylation of UMP to UDP
QIA66593.1	frr	COG0233@1,COG0233@2	J	Responsible for the release of ribosomes from messenger RNA at the termination of protein biosynthesis. May increase the efficiency of translation by recycling ribosomes from one round of translation to another
QIA66594.1	uppS	COG0020@1,COG0020@2	I	Catalyzes the condensation of isopentenyl diphosphate (IPP) with allylic pyrophosphates generating different type of terpenoids
QIA66595.1	dxr	COG0743@1,COG0743@2	I	Catalyzes the NADP-dependent rearrangement and reduction of 1-deoxy-D-xylulose-5-phosphate (DXP) to 2-C-methyl-D-erythritol 4-phosphate (MEP)
QIA66596.1	rseP	COG0750@1,COG0750@2	M	Peptidase family M50
QIA66597.1	era	COG1159@1,COG1159@2	S	An essential GTPase that binds both GDP and GTP, with rapid nucleotide exchange. Plays a role in 16S rRNA processing and 30S ribosomal subunit biogenesis and possibly also in cell cycle regulation and energy metabolism
QIA66598.1	glyQS	COG0423@1,COG0423@2	J	Belongs to the class-II aminoacyl-tRNA synthetase family
QIA66599.1	dnaG	COG0358@1,COG0358@2	L	RNA polymerase that catalyzes the synthesis of short RNA molecules used as primers for DNA polymerase during DNA replication
QIA66600.1	rpoD	COG0568@1,COG0568@2	K	Sigma factors are initiation factors that promote the attachment of RNA polymerase to specific initiation sites and are then released
QIA66601.1	trmK	COG2384@1,COG2384@2	S	tRNA (adenine(22)-N(1))-methyltransferase
QIA66602.1		COG0327@1,COG0327@2	S	cation binding
QIA66603.1	ispH	COG0761@1,COG0761@2	IM	Catalyzes the conversion of 1-hydroxy-2-methyl-2-(E)- butenyl 4-diphosphate (HMBPP) into a mixture of isopentenyl diphosphate (IPP) and dimethylallyl diphosphate (DMAPP). Acts in the terminal step of the DOXP MEP pathway for isoprenoid precursor biosynthesis
QIA66606.1	cshB	COG0513@1,COG0513@2	L	helicase superfamily c-terminal domain
QIA66607.1		COG0534@1,COG0534@2	V	drug transmembrane transporter activity
QIA66608.1		COG0454@1,COG0456@2	K	acetyltransferase
QIA66611.1	ysxB	COG2868@1,COG2868@2	J	Cysteine protease Prp
QIA66613.1	valS	COG0525@1,COG0525@2	J	amino acids such as threonine, to avoid such errors, it has a posttransfer editing activity that hydrolyzes mischarged Thr-tRNA(Val) in a tRNA-dependent manner
QIA66614.1	gapN	COG1012@1,COG1012@2	C	Belongs to the aldehyde dehydrogenase family
QIA66616.1	bcp	COG1225@1,COG1225@2	O	Redoxin
QIA66617.1		COG0534@1,COG0534@2	V	drug transmembrane transporter activity
QIA66620.1	folA	COG0262@1,COG0262@2	H	Key enzyme in folate metabolism. Catalyzes an essential reaction for de novo glycine and purine synthesis, and for DNA precursor synthesis
QIA66621.1	plsC	COG0204@1,COG0204@2	I	1-acyl-sn-glycerol-3-phosphate acyltransferase
QIA66622.1	pdp	COG0213@1,COG0213@2	F	phosphorylase
QIA66623.1	scpA	COG1354@1,COG1354@2	D	Participates in chromosomal partition during cell division. May act via the formation of a condensin-like complex containing Smc and ScpB that pull DNA away from mid-cell into both cell halves
QIA66624.1	scpB	COG1386@1,COG1386@2	D	Participates in chromosomal partition during cell division. May act via the formation of a condensin-like complex containing Smc and ScpA that pull DNA away from mid-cell into both cell halves
QIA66625.1	rluB	COG1187@1,COG1187@2	J	Belongs to the pseudouridine synthase RsuA family
QIA66626.1	dgk	COG1428@1,COG1428@2	F	Deoxynucleoside kinase
QIA66627.1		COG2801@1,COG2801@2,COG2963@1,COG2963@2	L	Identification and characterization of IS1138, a transposable element from Mycoplasma pulmonis that belongs to the IS3 family
QIA66628.1	ppa	COG0221@1,COG0221@2	C	Catalyzes the hydrolysis of inorganic pyrophosphate (PPi) forming two phosphate ions
QIA66629.1	ribU	COG3601@1,COG3601@2	S	riboflavin transmembrane transporter activity
QIA66631.1	tig	COG0544@1,COG0544@2	D	Involved in protein export. Acts as a chaperone by maintaining the newly synthesized protein in an open conformation. Functions as a peptidyl-prolyl cis-trans isomerase
QIA66632.1	lon	COG0466@1,COG0466@2	O	ATP-dependent serine protease that mediates the selective degradation of mutant and abnormal proteins as well as certain short-lived regulatory proteins. Required for cellular homeostasis and for survival from DNA damage and developmental changes induced by stress. Degrades polypeptides processively to yield small peptide fragments that are 5 to 10 amino acids long. Binds to DNA in a double-stran…
QIA66634.1		COG3505@1,COG3505@2	U	Type IV secretory system Conjugative DNA transfer
QIA66635.1	trsE	COG0433@1,COG0433@2	S	ice cds17
QIA66640.1	mreB2	COG1077@1,COG1077@2	D	Cell division protein FtsA
QIA66641.1	yrvN	COG2256@1,COG2256@2	L	related to the helicase subunit of the Holliday junction resolvase
QIA66642.1	ccoI	COG2217@1,COG2217@2	P	E1-E2 ATPase
QIA66651.1		COG1783@1,COG1783@2	S	Phage terminase large subunit
QIA66654.1	tnpA3	COG2826@1,COG2826@2	L	transposase and inactivated derivatives, IS30 family
QIA66656.1		COG4626@1,COG4626@2	L	Phage Terminase
QIA66660.1	guaC	COG0516@1,COG0516@2	F	Catalyzes the irreversible NADPH-dependent deamination of GMP to IMP. It functions in the conversion of nucleobase, nucleoside and nucleotide derivatives of G to A nucleotides, and in maintaining the intracellular balance of A and G nucleotides
QIA66663.1		COG0510@1,COG0510@2	M	ethanolamine kinase activity
QIA66664.1	rdgB	COG0127@1,COG0127@2	F	nucleoside triphosphate catabolic process
QIA66665.1	trmL	COG0219@1,COG0219@2	J	Belongs to the class IV-like SAM-binding methyltransferase superfamily. RNA methyltransferase TrmH family. TrmL subfamily
QIA66679.1	mnmA	COG0482@1,COG0482@2	J	Catalyzes the 2-thiolation of uridine at the wobble position (U34) of tRNA, leading to the formation of s(2)U34
QIA66680.1	recD2	COG0507@1,COG0507@2	L	DNA-dependent ATPase and ATP-dependent 5'-3' DNA helicase. Has no activity on blunt DNA or DNA with 3'-overhangs, requires at least 10 bases of 5'-ssDNA for helicase activity
QIA66681.1	deoD	COG0813@1,COG0813@2	F	Purine-nucleoside phosphorylase
QIA66682.1	dgk	COG1428@1,COG1428@2	F	Deoxynucleoside kinase
QIA66683.1	tkt	COG0021@1,COG0021@2	G	Catalyzes the transfer of a two-carbon ketol group from a ketose donor to an aldose acceptor, via a covalent intermediate with the cofactor thiamine pyrophosphate
QIA66684.1	eda	COG0800@1,COG0800@2	G	2-dehydro-3-deoxy-phosphogluconate aldolase activity
QIA66685.1		COG3613@1,COG3613@2	F	nucleoside 2-deoxyribosyltransferase
QIA66693.1	yugI	COG1098@1,COG1098@2	J	S1 RNA binding domain
QIA66699.1	dcm	COG0270@1,COG0270@2	H	PFAM C-5 cytosine-specific DNA methylase
QIA66708.1		COG0577@1,COG0577@2	V	ABC transporter permease
QIA66711.1		COG2189@1,COG2189@2	L	DNA methylase
QIA66712.1		COG4372@1,COG4372@2,COG5280@1,COG5280@2,COG5412@1,COG5412@2	NT	Phage tail tape measure protein TP901
QIA66725.1		COG3464@1,COG3464@2	L	Transposase
QIA66726.1		COG1277@1,COG1277@2
QIA66727.1	natA	COG1131@1,COG1131@2	V	abc transporter atp-binding protein
QIA66728.1		COG3464@1,COG3464@2	L	Transposase
QIA66745.1	ilvA	COG1171@1,COG1171@2	E	Pyridoxal-phosphate dependent enzyme
QIA66746.1	yabJ	COG0251@1,COG0251@2	J	Endoribonuclease L-PSP
QIA66747.1		COG3464@1,COG3464@2
QIA66757.1	gepA	COG3600@1,COG3600@2	S	Protein of unknown function (DUF4065)
QIA66763.1		COG5280@1,COG5280@2,COG5412@1,COG5412@2	S	tail tape measure protein, TP901
QIA66770.1		COG4653@1,COG4653@2	S	Phage capsid family
QIA66771.1		COG4695@1,COG4695@2	S	Phage portal protein
QIA66772.1	gepA	COG3600@1,COG3600@2	K	Phage-associated protein
QIA66774.1		COG4626@1,COG4626@2	L	Phage Terminase
QIA66776.1	bcgIB	COG0286@1,COG0286@2,COG0732@1,COG0732@2	V	Type I restriction-modification system methyltransferase subunit
QIA66777.1		COG1403@1,COG1403@2	L	HNH nucleases
QIA66778.1	recT	COG3723@1,COG3723@2	L	RecT family
QIA66780.1	ssb	COG0629@1,COG0629@2	L	single-stranded DNA binding
QIA66792.1		COG2189@1,COG2189@2	L	DNA methylase
QIA66794.1	amiC	COG0601@1,COG0601@2	P	abc transporter permease protein
QIA66795.1	amiD	COG1173@1,COG1173@2	P	Permease protein
QIA66796.1	oppD	COG0444@1,COG0444@2,COG1123@1,COG1123@2	EP	Belongs to the ABC transporter superfamily
QIA66797.1	oppF	COG1123@1,COG1123@2,COG4608@1,COG4608@2	E	Oligopeptide/dipeptide transporter, C-terminal region
QIA66798.1	oppA	COG4166@1,COG4166@2	E	Bacterial extracellular solute-binding proteins, family 5 Middle
QIA66799.1	efp	COG0231@1,COG0231@2	J	Involved in peptide bond synthesis. Stimulates efficient translation and peptide-bond synthesis on native or reconstituted 70S ribosomes in vitro. Probably functions indirectly by altering the affinity of the ribosome for aminoacyl-tRNA, thus increasing their reactivity as acceptors for peptidyl transferase
QIA66801.1		COG2801@1,COG2801@2	L	PFAM Integrase catalytic
QIA66802.1		COG2801@1,COG2801@2	L	Transposase and inactivated derivatives
QIA66803.1	potE	COG0531@1,COG0531@2	E	amino acid
QIA66804.1	greA	COG0782@1,COG0782@2	K	Necessary for efficient RNA polymerase transcription elongation past template-encoded arresting sites. The arresting sites in DNA have the property of trapping a certain fraction of elongating RNA polymerases that pass through, resulting in locked ternary complexes. Cleavage of the nascent transcript by cleavage factors such as GreA or GreB allows the resumption of elongation from the new 3'termi…
QIA66806.1	pfs	COG0775@1,COG0775@2	F	adenosylhomocysteine nucleosidase activity
QIA66808.1	nfo	COG0648@1,COG0648@2	L	Endonuclease IV plays a role in DNA repair. It cleaves phosphodiester bonds at apurinic or apyrimidinic sites (AP sites) to produce new 5'-ends that are base-free deoxyribose 5-phosphate residues. It preferentially attacks modified AP sites created by bleomycin and neocarzinostatin
QIA66809.1		COG2453@1,COG2453@2	T	Dual specificity phosphatase, catalytic domain
QIA66810.1	tmpC	COG1744@1,COG1744@2	S	hmm pf02608
QIA66811.1		COG3464@1,COG3464@2	L	Transposase
QIA66820.1		COG3464@1,COG3464@2
QIA66821.1		COG3464@1,COG3464@2	L	Transposase
QIA66823.1	obg	COG0536@1,COG0536@2	S	An essential GTPase which binds GTP, GDP and possibly (p)ppGpp with moderate affinity, with high nucleotide exchange rates and a fairly low GTP hydrolysis rate. Plays a role in control of the cell cycle, stress response, ribosome biogenesis and in those bacteria that undergo differentiation, in morphogenesis control
QIA66824.1	nadE	COG0171@1,COG0171@2	H	Catalyzes the ATP-dependent amidation of deamido-NAD to form NAD. Uses ammonia as a nitrogen source
QIA66826.1		COG2189@1,COG2189@2	L	DNA methylase
QIA66838.1	ssb	COG0629@1,COG0629@2	L	single-stranded DNA binding
QIA66840.1	recT	COG3723@1,COG3723@2	L	RecT family
QIA66841.1		COG1403@1,COG1403@2	L	HNH nucleases
QIA66845.1		COG4626@1,COG4626@2	L	Phage Terminase
QIA66847.1	gepA	COG3600@1,COG3600@2	K	Phage-associated protein
QIA66848.1		COG4695@1,COG4695@2	S	Phage portal protein
QIA66849.1		COG4653@1,COG4653@2	S	Phage capsid family
QIA66856.1		COG4372@1,COG4372@2,COG5280@1,COG5280@2,COG5412@1,COG5412@2	NT	Phage tail tape measure protein TP901
QIA66859.1	gepA	COG3600@1,COG3600@2	S	Protein of unknown function (DUF4065)
QIA66869.1		COG3464@1,COG3464@2	L	Transposase
QIA66879.1	miaA	COG0324@1,COG0324@2	J	Catalyzes the transfer of a dimethylallyl group onto the adenine at position 37 in tRNAs that read codons beginning with uridine, leading to the formation of N6-(dimethylallyl)adenosine (i(6)A)
QIA66888.1		COG2189@1,COG2189@2	L	Belongs to the N(4) N(6)-methyltransferase family
QIA66889.1		COG2189@1,COG2189@2	L	DNA methylase
QIA66893.1	raiA	COG1544@1,COG1544@2	J	regulation of translation
QIA66896.1	thiJ	COG0693@1,COG0693@2	S	DJ-1/PfpI family
QIA66903.1	recQ1	COG1061@1,COG1061@2,COG3886@1,COG3886@2	L	DEAD-like helicases superfamily
QIA66904.1	snf	COG0553@1,COG0553@2	L	SNF2 family N-terminal domain
QIA66905.1		COG1520@1,COG1520@2	S	amino acid activation for nonribosomal peptide biosynthetic process
QIA66906.1		COG1520@1,COG1520@2	S	amino acid activation for nonribosomal peptide biosynthetic process
QIA66907.1		COG1520@1,COG1520@2	S	amino acid activation for nonribosomal peptide biosynthetic process
QIA66908.1	ruvA	COG0632@1,COG0632@2	L	four-way junction helicase activity
QIA66909.1	secF	COG0341@1,COG0341@2,COG0342@1,COG0342@2	U	Part of the Sec protein translocase complex. Interacts with the SecYEG preprotein conducting channel. SecDF uses the proton motive force (PMF) to complete protein translocation after the ATP-dependent function of SecA
QIA66910.1	apt	COG0503@1,COG0503@2	F	Catalyzes a salvage reaction resulting in the formation of AMP, that is energically less costly than de novo synthesis
QIA66911.1	relA	COG0317@1,COG0317@2	KT	In eubacteria ppGpp (guanosine 3'-diphosphate 5-' diphosphate) is a mediator of the stringent response that coordinates a variety of cellular activities in response to changes in nutritional abundance
QIA66913.1	alaS	COG0013@1,COG0013@2	J	Catalyzes the attachment of alanine to tRNA(Ala) in a two-step reaction alanine is first activated by ATP to form Ala- AMP and then transferred to the acceptor end of tRNA(Ala). Also edits incorrectly charged Ser-tRNA(Ala) and Gly-tRNA(Ala) via its editing domain
QIA66914.1	yqgF	COG0816@1,COG0816@2	J	Could be a nuclease involved in processing of the 5'-end of pre-16S rRNA
QIA66920.1		COG3464@1,COG3464@2	L	Transposase
QIA66929.1		COG4372@1,COG4372@2,COG5280@1,COG5280@2,COG5412@1,COG5412@2	NT	Phage tail tape measure protein TP901
QIA66941.1	nusB	COG0781@1,COG0781@2	J	transcription antitermination
QIA66942.1		COG0842@1,COG0842@2,COG1131@1,COG1131@2	V	ATPases associated with a variety of cellular activities
QIA66943.1		COG0842@1,COG0842@2,COG1131@1,COG1131@2	V	ATPases associated with a variety of cellular activities
QIA66945.1		COG0732@1,COG0732@2	V	Type I restriction modification DNA specificity domain
QIA66946.1	hsdS	COG0286@1,COG0286@2,COG0732@1,COG0732@2	V	N-6 DNA Methylase
QIA66947.1		COG0286@1,COG0286@2	L	N-6 DNA Methylase
QIA66948.1	groES	COG0234@1,COG0234@2	O	Binds to Cpn60 in the presence of Mg-ATP and suppresses the ATPase activity of the latter
QIA66949.1	groL	COG0459@1,COG0459@2	O	Prevents misfolding and promotes the refolding and proper assembly of unfolded polypeptides generated under stress conditions
QIA66951.1		COG3979@1,COG3979@2	S	chitin catabolic process
QIA66954.1		COG2189@1,COG2189@2	L	DNA methylase
QIA66961.1	tnpA3	COG2826@1,COG2826@2	L	transposase and inactivated derivatives, IS30 family
QIA66962.1	tnpA3	COG2826@1,COG2826@2	L	transposase and inactivated derivatives, IS30 family
QIA66979.1		COG3464@1,COG3464@2	L	Transposase
QIA66980.1	focA	COG2116@1,COG2116@2	P	formate transmembrane transporter activity
QIA66981.1	xseA	COG1570@1,COG1570@2	L	Bidirectionally degrades single-stranded DNA into large acid-insoluble oligonucleotides, which are then degraded further into small acid-soluble oligonucleotides
QIA66982.1	xseB	COG1722@1,COG1722@2	L	exodeoxyribonuclease VII activity
QIA66984.1	dxs	COG1154@1,COG1154@2	HI	Catalyzes the acyloin condensation reaction between C atoms 2 and 3 of pyruvate and glyceraldehyde 3-phosphate to yield 1-deoxy-D-xylulose-5-phosphate (DXP)
QIA66985.1	pepQ	COG0006@1,COG0006@2	E	XAA-PRO aminopeptidase
QIA66999.1		COG1783@1,COG1783@2	S	Phage terminase large subunit
QIA67001.1	tkt	COG0021@1,COG0021@2	G	Catalyzes the transfer of a two-carbon ketol group from a ketose donor to an aldose acceptor, via a covalent intermediate with the cofactor thiamine pyrophosphate
QIA67017.1		COG3464@1,COG3464@2	L	Transposase
QIA67043.1	hsdS_2	COG0732@1,COG0732@2	V	Type I restriction modification DNA specificity domain
QIA67044.1	hsdM	COG0286@1,COG0286@2	V	Psort location Cytoplasmic, score 8.87
QIA67045.1		COG0610@1,arCOG00878@2157	V	TIGRFAM type I site-specific deoxyribonuclease, HsdR family
QIA67046.1	hsdR	COG0610@1,COG0610@2	L	Subunit R is required for both nuclease and ATPase activities, but not for modification
QIA67057.1	recA	COG0468@1,COG0468@2	L	Can catalyze the hydrolysis of ATP in the presence of single-stranded DNA, the ATP-dependent uptake of single-stranded DNA by duplex DNA, and the ATP-dependent hybridization of homologous single-stranded DNAs. It interacts with LexA causing its activation and leading to its autocatalytic cleavage
QIA67058.1	cinA	COG1546@1,COG1546@2	O	Belongs to the CinA family
QIA67059.1	pgsA	COG0558@1,COG0558@2	I	Belongs to the CDP-alcohol phosphatidyltransferase class-I family
QIA67060.1		COG0300@1,COG0300@2	S	Enoyl-(Acyl carrier protein) reductase
QIA67068.1		COG3464@1,COG3464@2
QIA67070.1	tpx	COG2077@1,COG2077@2	O	thioredoxin peroxidase activity
QIA67071.1	rrmJ	COG1189@1,COG1189@2	J	FtsJ-like methyltransferase
QIA67078.1		COG1131@1,COG1131@2	V	AAA domain, putative AbiEii toxin, Type IV TA system
QIA67089.1	recT	COG3723@1,COG3723@2	L	RecT family
QIA67106.1		COG1783@1,COG1783@2	S	Phage terminase large subunit
QIA67109.1		COG1131@1,COG1131@2	V	AAA domain, putative AbiEii toxin, Type IV TA system
QIA67112.1	azoR	COG1182@1,COG1182@2	C	Catalyzes the reductive cleavage of azo bond in aromatic azo compounds to the corresponding amines. Requires NADH, but not NADPH, as an electron donor for its activity
QIA67124.1	tnpA3	COG2826@1,COG2826@2	L	transposase and inactivated derivatives, IS30 family
QIA67125.1	tnpA3	COG2826@1,COG2826@2	L	transposase and inactivated derivatives, IS30 family
QIA67137.1	recQ1	COG1061@1,COG1061@2,COG3886@1,COG3886@2	L	helicase superfamily c-terminal domain
QIA67138.1	recQ1	COG1061@1,COG1061@2,COG3886@1,COG3886@2	L	DEAD-like helicases superfamily
QIA67142.1	recQ1	COG1061@1,COG1061@2,COG3886@1,COG3886@2	L	DEAD-like helicases superfamily
QIA67144.1		COG1061@1,COG1061@2,COG1112@1,COG1112@2	L	AAA domain
QIA67153.1	ctp	COG0474@1,COG0474@2	P	P-type ATPase
QIA67154.1		COG0454@1,COG0456@2	K	acetyltransferase
QIA67155.1	rpmG	COG0267@1,COG0267@2	J	Belongs to the bacterial ribosomal protein bL33 family
QIA67157.1	parC	COG0188@1,COG0188@2	L	Topoisomerase IV is essential for chromosome segregation. It relaxes supercoiled DNA. Performs the decatenation events required during the replication of a circular DNA molecule
QIA67158.1	parE	COG0187@1,COG0187@2	L	A type II topoisomerase that negatively supercoils closed circular double-stranded (ds) DNA in an ATP-dependent manner to modulate DNA topology and maintain chromosomes in an underwound state. Negative supercoiling favors strand separation, and DNA replication, transcription, recombination and repair, all of which involve strand separation. Also able to catalyze the interconversion of other topol…
QIA67159.1	plsY	COG0344@1,COG0344@2	I	Catalyzes the transfer of an acyl group from acyl- phosphate (acyl-PO(4)) to glycerol-3-phosphate (G3P) to form lysophosphatidic acid (LPA). This enzyme utilizes acyl-phosphate as fatty acyl donor, but not acyl-CoA or acyl-ACP
QIA67171.1	pfs	COG0775@1,COG0775@2	E	Catalyzes the irreversible cleavage of the glycosidic bond in both 5'-methylthioadenosine (MTA) and S- adenosylhomocysteine (SAH AdoHcy) to adenine and the corresponding thioribose, 5'-methylthioribose and S-ribosylhomocysteine, respectively
QIA67172.1	nadD	COG1057@1,COG1057@2,COG1713@1,COG1713@2	H	Catalyzes the reversible adenylation of nicotinate mononucleotide (NaMN) to nicotinic acid adenine dinucleotide (NaAD)
QIA67178.1	yneF	COG3763@1,COG3763@2	S	protein conserved in bacteria
QIA67187.1	aspS	COG0173@1,COG0173@2	J	Catalyzes the attachment of L-aspartate to tRNA(Asp) in a two-step reaction L-aspartate is first activated by ATP to form Asp-AMP and then transferred to the acceptor end of tRNA(Asp)
QIA67188.1	hisS	COG0124@1,COG0124@2	J	histidyl-tRNA synthetase
QIA67191.1		COG1783@1,COG1783@2	S	Phage terminase large subunit
QIA67192.1		COG1783@1,COG1783@2	S	Phage terminase large subunit
QIA67203.1	recT	COG3723@1,COG3723@2	L	RecT family
QIA67205.1		COG4626@1,COG4626@2	L	Terminase
QIA67209.1		COG1403@1,COG1403@2	L	HNH nucleases
QIA67210.1	recT	COG3723@1,COG3723@2	L	RecT family
QIA67224.1		COG2189@1,COG2189@2	L	DNA methylase
QIA67227.1		COG3464@1,COG3464@2
QIA67235.1	recT	COG3723@1,COG3723@2	L	RecT family
QIA67256.1	recT	COG3723@1,COG3723@2	L	RecT family
QIA67273.1		COG1783@1,COG1783@2	S	Phage terminase large subunit
QIA67276.1	yqeH	COG1161@1,COG1161@2	S	50S ribosome-binding GTPase
QIA67277.1	yqeG	COG2179@1,COG2179@2	S	Mitochondrial PGP phosphatase
QIA67281.1	aguA	COG2957@1,COG2957@2	E	Porphyromonas-type peptidyl-arginine deiminase
QIA67283.1	thrS	COG0441@1,COG0441@2	J	Catalyzes the attachment of threonine to tRNA(Thr) in a two-step reaction L-threonine is first activated by ATP to form Thr-AMP and then transferred to the acceptor end of tRNA(Thr)
QIA67284.1	pyk	COG0469@1,COG0469@2	G	Belongs to the pyruvate kinase family
QIA67285.1	pfkA	COG0205@1,COG0205@2	F	Catalyzes the phosphorylation of D-fructose 6-phosphate to fructose 1,6-bisphosphate by ATP, the first committing step of glycolysis
QIA67288.1	tsf	COG0264@1,COG0264@2	J	Associates with the EF-Tu.GDP complex and induces the exchange of GDP to GTP. It remains bound to the aminoacyl-tRNA.EF- Tu.GTP complex up to the GTP hydrolysis stage on the ribosome
QIA67289.1	rpsB	COG0052@1,COG0052@2	J	Belongs to the universal ribosomal protein uS2 family
QIA67291.1	acpS	COG0736@1,COG0736@2	I	holo-[acyl-carrier-protein] synthase activity
QIA67292.1	rnhC	COG1039@1,COG1039@2	L	Endonuclease that specifically degrades the RNA of RNA- DNA hybrids
QIA67293.1		COG2141@1,COG2141@2	C	COG2141 Coenzyme F420-dependent N5,N10-methylene tetrahydromethanopterin reductase and related flavin-dependent oxidoreductases
QIA67294.1		COG0705@1,COG0705@2	S	proteolysis
QIA67295.1	rluD	COG0564@1,COG0564@2	J	Responsible for synthesis of pseudouridine from uracil
QIA67296.1	lspA	COG0597@1,COG0597@2	MU	This protein specifically catalyzes the removal of signal peptides from prolipoproteins
QIA67297.1	ileS	COG0060@1,COG0060@2	J	amino acids such as valine, to avoid such errors it has two additional distinct tRNA(Ile)-dependent editing activities. One activity is designated as 'pretransfer' editing and involves the hydrolysis of activated Val-AMP. The other activity is designated 'posttransfer' editing and involves deacylation of mischarged Val-tRNA(Ile)
QIA67298.1		COG3967@1,COG3967@2	M	Belongs to the short-chain dehydrogenases reductases (SDR) family
QIA67299.1	sepF	COG1799@1,COG1799@2	D	cell septum assembly
QIA67300.1	ftsZ	COG0206@1,COG0206@2	D	Essential cell division protein that forms a contractile ring structure (Z ring) at the future cell division site. The regulation of the ring assembly controls the timing and the location of cell division. One of the functions of the FtsZ ring is to recruit other cell division proteins to the septum to produce a new cell wall between the dividing cells. Binds GTP and shows GTPase activity
QIA67301.1	pduG	COG0849@1,COG0849@2	D	cell division
QIA67302.1	rsmH	COG0275@1,COG0275@2	J	Specifically methylates the N4 position of cytidine in position 1402 (C1402) of 16S rRNA
QIA67303.1	mraZ	COG2001@1,COG2001@2	K	Belongs to the MraZ family
QIA67304.1	rpmF	COG0333@1,COG0333@2	J	Belongs to the bacterial ribosomal protein bL32 family
QIA67305.1	yceD	COG1399@1,COG1399@2	K	metal-binding, possibly nucleic acid-binding protein
QIA67306.1		COG1737@1,COG1737@2	K	DNA-binding transcription factor activity
QIA67307.1	pheT	COG0072@1,COG0072@2,COG0073@1,COG0073@2	J	Belongs to the phenylalanyl-tRNA synthetase beta subunit family. Type 1 subfamily
QIA67308.1	pheS	COG0016@1,COG0016@2	J	Belongs to the class-II aminoacyl-tRNA synthetase family. Phe-tRNA synthetase alpha subunit type 1 subfamily
QIA67309.1		COG0577@1,COG0577@2	V	FtsX-like permease family
QIA67312.1		COG1783@1,COG1783@2	S	Phage terminase large subunit
QIA67329.1	recT	COG3723@1,COG3723@2	L	RecT family
QIA67341.1		COG2189@1,COG2189@2	L	DNA methylase
QIA67355.1	ssb	COG0629@1,COG0629@2	L	single-stranded DNA binding
QIA67357.1	recT	COG3723@1,COG3723@2	L	RecT family
QIA67358.1		COG1403@1,COG1403@2	L	HNH nucleases
QIA67361.1		COG0286@1,COG0286@2	L	N-6 DNA Methylase
QIA67362.1	bcgIB	COG0286@1,COG0286@2,COG0732@1,COG0732@2	V	N-6 DNA Methylase
QIA67364.1		COG4626@1,COG4626@2	S	large subunit
QIA67365.1		COG4626@1,COG4626@2	L	Phage Terminase
QIA67373.1		COG3464@1,COG3464@2	L	Transposase
QIA67374.1		COG1451@1,COG1451@2	S	Protein of unknown function DUF45
QIA67379.1	lepA	COG0481@1,COG0481@2	J	Required for accurate and efficient protein synthesis under certain stress conditions. May act as a fidelity factor of the translation reaction, by catalyzing a one-codon backward translocation of tRNAs on improperly translocated ribosomes. Back- translocation proceeds from a post-translocation (POST) complex to a pre-translocation (PRE) complex, thus giving elongation factor G a second chance to…
QIA67400.1	folT	COG4720@1,COG4720@2	P	Psort location CytoplasmicMembrane, score
QIA67401.1	fmt	COG0223@1,COG0223@2	J	Attaches a formyl group to the free amino group of methionyl-tRNA(fMet). The formyl group appears to play a dual role in the initiator identity of N-formylmethionyl-tRNA by promoting its recognition by IF2 and preventing the misappropriation of this tRNA by the elongation apparatus
QIA67403.1	yeeN	COG0217@1,COG0217@2	K	Transcriptional regulator
QIA67404.1	rimI	COG0454@1,COG0456@2	K	Acetyltransferase (GNAT) domain
QIA67405.1	yeaZ	COG1214@1,COG1214@2	O	Glycoprotease family
QIA67406.1	yjeE	COG0802@1,COG0802@2	S	tRNA threonylcarbamoyladenosine modification
QIA67407.1	yumC	COG0492@1,COG0492@2	C	Pyridine nucleotide-disulphide oxidoreductase
QIA67408.1		COG2244@1,COG2244@2	S	polysaccharide biosynthetic process
QIA67409.1	rluC	COG0564@1,COG0564@2	J	Belongs to the pseudouridine synthase RluA family
QIA67414.1	dam	COG0338@1,COG0338@2	L	Site-specific DNA-methyltransferase (Adenine-specific)
QIA67416.1	ldh	COG0039@1,COG0039@2	C	Belongs to the LDH MDH superfamily
QIA67418.1	dmnB	COG0338@1,COG0338@2	L	D12 class N6 adenine-specific DNA methyltransferase
QIA67422.1	deaD	COG0513@1,COG0513@2	L	helicase superfamily c-terminal domain
QIA67424.1		COG2801@1,COG2801@2,COG2963@1,COG2963@2	L	Paralog group containing PA0028,PA0029, PA0053, PA0054, PA0063, PA0183,PA0184, PA0206, PA0239, PA0240, PA0264,PA0265, PA0275, PA0281, PA0282, PA0384,PA0412, PA0413, PA0443, PA0444, PA0462,PA0466, PA0750, PA0751, PA0796 bacteriophage similarities Found in transposase IS30 (interpro) IS3 family
QIA67426.1		COG0300@1,COG0300@2	S	Enoyl-(Acyl carrier protein) reductase
QIA67427.1	rpsO	COG0184@1,COG0184@2	J	Forms an intersubunit bridge (bridge B4) with the 23S rRNA of the 50S subunit in the ribosome
QIA67428.1	ribF	COG0196@1,COG0196@2	H	Belongs to the ribF family
QIA67429.1	truB	COG0130@1,COG0130@2	J	Responsible for synthesis of pseudouridine from uracil- 55 in the psi GC loop of transfer RNAs
QIA67430.1		COG2801@1,COG2801@2	L	PFAM Integrase catalytic
QIA67431.1	coaX	COG1521@1,COG1521@2	F	Catalyzes the phosphorylation of pantothenate (Pan), the first step in CoA biosynthesis
QIA67432.1	coaBC	COG0452@1,COG0452@2	H	Catalyzes two steps in the biosynthesis of coenzyme A. In the first step cysteine is conjugated to 4'-phosphopantothenate to form 4-phosphopantothenoylcysteine, in the latter compound is decarboxylated to form 4'-phosphopantotheine
QIA67435.1	fhs	COG2759@1,COG2759@2	F	Belongs to the formate--tetrahydrofolate ligase family
QIA67436.1	folD	COG0190@1,COG0190@2	F	Catalyzes the oxidation of 5,10- methylenetetrahydrofolate to 5,10-methenyltetrahydrofolate and then the hydrolysis of 5,10-methenyltetrahydrofolate to 10- formyltetrahydrofolate
QIA67444.1	rbfA	COG0858@1,COG0858@2	J	One of several proteins that assist in the late maturation steps of the functional core of the 30S ribosomal subunit. Associates with free 30S ribosomal subunits (but not with 30S subunits that are part of 70S ribosomes or polysomes). Required for efficient processing of 16S rRNA. May interact with the 5'-terminal helix region of 16S rRNA
QIA67446.1		COG1073@1,COG1073@2	S	thiolester hydrolase activity
QIA67447.1	dgkA	COG0818@1,COG0818@2	M	Prokaryotic diacylglycerol kinase
QIA67448.1	ybeY	COG0319@1,COG0319@2	J	Single strand-specific metallo-endoribonuclease involved in late-stage 70S ribosome quality control and in maturation of the 3' terminus of the 16S rRNA
QIA67450.1		COG1349@1,COG1349@2	K	DNA-binding transcription factor activity
QIA67451.1	uvrC	COG0322@1,COG0322@2	L	The UvrABC repair system catalyzes the recognition and processing of DNA lesions. UvrC both incises the 5' and 3' sides of the lesion. The N-terminal half is responsible for the 3' incision and the C-terminal half is responsible for the 5' incision
QIA67462.1	rplT	COG0292@1,COG0292@2	J	Binds directly to 23S ribosomal RNA and is necessary for the in vitro assembly process of the 50S ribosomal subunit. It is not involved in the protein synthesizing functions of that subunit
QIA67463.1	rpmI	COG0291@1,COG0291@2	J	Belongs to the bacterial ribosomal protein bL35 family
QIA67464.1	infC	COG0290@1,COG0290@2	J	IF-3 binds to the 30S ribosomal subunit and shifts the equilibrum between 70S ribosomes and their 50S and 30S subunits in favor of the free subunits, thus enhancing the availability of 30S subunits on which protein synthesis initiation begins
QIA67465.1		COG2801@1,COG2801@2	L	Transposase and inactivated derivatives
QIA67466.1		COG2801@1,COG2801@2	L	PFAM Integrase catalytic
QIA67467.1	gntK	COG1070@1,COG1070@2	G	Belongs to the FGGY kinase family
QIA67472.1	celC	COG1447@1,COG1447@2	G	PTS system, Lactose/Cellobiose specific IIA subunit
QIA67506.1		COG4928@1,COG4928@2	G	KAP family P-loop domain
QIA67507.1		COG4928@1,COG4928@2	G	KAP family P-loop domain
QIA67533.1	celB2	COG1455@1,COG1455@2	U	Phosphotransferase system, EIIC
QIA67557.1		COG1783@1,COG1783@2	S	Phage terminase large subunit
QIA67559.1	tnpA3	COG2826@1,COG2826@2	L	transposase and inactivated derivatives, IS30 family
QIA67560.1	tnpA3	COG2826@1,COG2826@2	L	transposase and inactivated derivatives, IS30 family
QIA67561.1		COG0454@1,COG0456@2	K	acetyltransferase
QIA67562.1	gloB	COG0491@1,COG0491@2	GM	Thiolesterase that catalyzes the hydrolysis of S-D- lactoyl-glutathione to form glutathione and D-lactic acid
QIA67564.1	ykbA	COG0531@1,COG0531@2	E	amino acid
QIA67565.1		COG1073@1,COG1073@2	S	Serine aminopeptidase, S33
QIA67575.1		COG0577@1,COG0577@2	V	ABC transporter permease
QIA67578.1		COG1132@1,COG1132@2	V	COG1132 ABC-type multidrug transport system, ATPase and permease components
QIA67580.1	gpsB	COG3599@1,COG3599@2	D	DivIVA protein
QIA67582.1	hupB	COG0776@1,COG0776@2	L	regulation of translation
QIA67591.1	rsmE	COG1385@1,COG1385@2	J	Specifically methylates the N3 position of the uracil ring of uridine 1498 (m3U1498) in 16S rRNA. Acts on the fully assembled 30S ribosomal subunit
QIA67592.1	coaE	COG0237@1,COG0237@2	H	dephospho-CoA kinase activity
QIA67593.1		COG2755@1,COG2755@2	E	lipolytic protein G-D-S-L family
QIA67595.1	hpt	COG0634@1,COG0634@2	F	Belongs to the purine pyrimidine phosphoribosyltransferase family
QIA67597.1		COG3740@1,COG3740@2	S	Caudovirus prohead serine protease
QIA67599.1		COG4653@1,COG4653@2	S	Phage capsid family
QIA67604.1		COG4372@1,COG4372@2,COG5280@1,COG5280@2,COG5412@1,COG5412@2	NT	Phage tail tape measure protein TP901
QIA67622.1		COG3464@1,COG3464@2	L	Transposase
QIA67623.1	eno	COG0148@1,COG0148@2	F	Catalyzes the reversible conversion of 2- phosphoglycerate into phosphoenolpyruvate. It is essential for the degradation of carbohydrates via glycolysis
QIA67624.1	rmuC	COG1322@1,COG1322@2	S	RmuC family
QIA67628.1	ackA	COG0282@1,COG0282@2	F	Catalyzes the formation of acetyl phosphate from acetate and ATP. Can also catalyze the reverse reaction
QIA67629.1	pta	COG0280@1,COG0280@2	C	phosphate acetyltransferase
QIA67630.1	dnaE	COG0587@1,COG0587@2	L	dna polymerase
QIA67632.1	thiI	COG0301@1,COG0301@2	H	Catalyzes the ATP-dependent transfer of a sulfur to tRNA to produce 4-thiouridine in position 8 of tRNAs, which functions as a near-UV photosensor. Also catalyzes the transfer of sulfur to the sulfur carrier protein ThiS, forming ThiS-thiocarboxylate. This is a step in the synthesis of thiazole, in the thiamine biosynthesis pathway. The sulfur is donated as persulfide by IscS
QIA67633.1	ezrA	COG4477@1,COG4477@2	D	modulates the frequency and position of FtsZ ring formation. Inhibits FtsZ ring formation at polar sites. Interacts either with FtsZ or with one of its binding partners to promote depolymerization
QIA67634.1	rpsD	COG0522@1,COG0522@2	J	One of the primary rRNA binding proteins, it binds directly to 16S rRNA where it nucleates assembly of the body of the 30S subunit
QIA67643.1	yloV	COG1461@1,COG1461@2	S	kinase related to dihydroxyacetone kinase
QIA67644.1	CP_0922	COG1302@1,COG1302@2	M	Protein conserved in bacteria
QIA67646.1	rpmB	COG0227@1,COG0227@2	J	Belongs to the bacterial ribosomal protein bL28 family
QIA67647.1	thiN	COG1564@1,COG1564@2	H	THIamine pyrophosphokinase
QIA67648.1	rpe	COG0036@1,COG0036@2	G	ribulose-phosphate 3-epimerase
QIA67649.1	rsgA	COG1162@1,COG1162@2	S	One of several proteins that assist in the late maturation steps of the functional core of the 30S ribosomal subunit. Helps release RbfA from mature subunits. May play a role in the assembly of ribosomal proteins into the subunit. Circularly permuted GTPase that catalyzes slow GTP hydrolysis, GTPase activity is stimulated by the 30S ribosomal subunit
QIA67650.1		COG0515@1,COG0515@2	KLT	serine threonine protein kinase
QIA67651.1	stp	COG0631@1,COG0631@2	T	phosphatase
QIA67652.1	rlmN	COG0820@1,COG0820@2	J	Specifically methylates position 2 of adenine 2503 in 23S rRNA and position 2 of adenine 37 in tRNAs
QIA67653.1	ptsG	COG1263@1,COG1263@2,COG1264@1,COG1264@2	G	PTS system, glucose-specific
QIA67670.1	pfkB	COG1105@1,COG1105@2	H	Belongs to the carbohydrate kinase PfkB family
QIA67671.1	fruA	COG1299@1,COG1299@2,COG1445@1,COG1445@2,COG1762@1,COG1762@2	GT	phosphotransferase system
QIA67672.1	fruR	COG1349@1,COG1349@2	K	DeoR C terminal sensor domain
QIA67673.1	rplGA	COG1358@1,COG1358@2	J	ncRNA processing
QIA67674.1	ylxR	COG2740@1,COG2740@2	K	Protein of unknown function (DUF448)
QIA67675.1	nusA	COG0195@1,COG0195@2	K	Participates in both transcription termination and antitermination
QIA67676.1	rimP	COG0779@1,COG0779@2	S	RimP N-terminal domain
QIA67678.1		COG2189@1,COG2189@2	L	DNA methylase
QIA67690.1	ssb	COG0629@1,COG0629@2	L	single-stranded DNA binding
QIA67692.1	recT	COG3723@1,COG3723@2	L	RecT family
QIA67693.1		COG1403@1,COG1403@2	L	HNH nucleases
QIA67697.1		COG4626@1,COG4626@2	L	Phage Terminase
QIA67698.1		COG4695@1,COG4695@2	S	Phage portal protein
QIA67699.1		COG4653@1,COG4653@2	S	Phage capsid family
QIA67706.1		COG4372@1,COG4372@2,COG5280@1,COG5280@2,COG5412@1,COG5412@2	NT	Phage tail tape measure protein TP901
QIA67709.1	gepA	COG3600@1,COG3600@2	S	Protein of unknown function (DUF4065)
QIA67719.1		COG3464@1,COG3464@2	L	Transposase
QIA67721.1		COG0733@1,COG0733@2	S	neurotransmitter:sodium symporter activity
QIA67723.1		COG1264@1,COG1264@2	G	protein-N(PI)-phosphohistidine-sugar phosphotransferase activity
QIA67724.1	nadK	COG0061@1,COG0061@2	F	Involved in the regulation of the intracellular balance of NAD and NADP, and is a key enzyme in the biosynthesis of NADP. Catalyzes specifically the phosphorylation on 2'-hydroxyl of the adenosine moiety of NAD to yield NADP
QIA67725.1	leuS	COG0495@1,COG0495@2	J	Belongs to the class-I aminoacyl-tRNA synthetase family
QIA67727.1	trxA	COG0526@1,COG0526@2	CO	cell redox homeostasis
QIA67728.1		COG0561@1,COG0561@2	Q	phosphatase activity
QIA67729.1		COG3464@1,COG3464@2	L	Transposase
QIA67730.1		COG0863@1,arCOG00115@2157	L	PFAM DNA methylase N-4 N-6 domain protein
QIA67731.1		COG1403@1,COG1403@2	V	HNH nucleases
QIA67732.1		COG3505@1,COG3505@2	U	Type IV secretory system Conjugative DNA transfer
QIA67735.1		COG2189@1,COG2189@2	L	DNA methylase
QIA67736.1	trsE	COG0433@1,COG0433@2	S	ice cds17
QIA67741.1	yugI	COG1098@1,COG1098@2	J	S1 RNA binding domain
QIA67746.1	dcm	COG0270@1,COG0270@2	H	PFAM C-5 cytosine-specific DNA methylase
QIA67754.1	pnuC	COG3201@1,COG3201@2	H	nicotinamide mononucleotide transporter
QIA67765.1	rnc	COG0571@1,COG0571@2	J	Digests double-stranded RNA. Involved in the processing of primary rRNA transcript to yield the immediate precursors to the large and small rRNAs (23S and 16S). Processes some mRNAs, and tRNAs when they are encoded in the rRNA operon. Processes pre- crRNA and tracrRNA of type II CRISPR loci if present in the organism
QIA67766.1	plsX	COG0416@1,COG0416@2	I	Catalyzes the reversible formation of acyl-phosphate (acyl-PO(4)) from acyl- acyl-carrier-protein (acyl-ACP). This enzyme utilizes acyl-ACP as fatty acyl donor, but not acyl-CoA
QIA67767.1	pnp	COG1185@1,COG1185@2	J	Involved in mRNA degradation. Catalyzes the phosphorolysis of single-stranded polyribonucleotides processively in the 3'- to 5'-direction
QIA67768.1		COG0607@1,COG0607@2	P	Catalyzes the ATP-dependent transfer of a sulfur to tRNA to produce 4-thiouridine in position 8 of tRNAs, which functions as a near-UV photosensor. Also catalyzes the transfer of sulfur to the sulfur carrier protein ThiS, forming ThiS-thiocarboxylate. This is a step in the synthesis of thiazole, in the thiamine biosynthesis pathway. The sulfur is donated as persulfide by IscS
QIA67769.1	dnaJ	COG0484@1,COG0484@2	O	ATP binding to DnaK triggers the release of the substrate protein, thus completing the reaction cycle. Several rounds of ATP-dependent interactions between DnaJ, DnaK and GrpE are required for fully efficient folding. Also involved, together with DnaK and GrpE, in the DNA replication of plasmids through activation of initiation proteins
QIA67770.1	dnaK	COG0443@1,COG0443@2	O	Heat shock 70 kDa protein
QIA67771.1	grpE	COG0576@1,COG0576@2	O	Participates actively in the response to hyperosmotic and heat shock by preventing the aggregation of stress-denatured proteins, in association with DnaK and GrpE. It is the nucleotide exchange factor for DnaK and may function as a thermosensor. Unfolded proteins bind initially to DnaJ
QIA67772.1	yitU	COG0561@1,COG0561@2	S	haloacid dehalogenase-like hydrolase
QIA67775.1	ytbE	COG0656@1,COG0656@2	S	COG0656 Aldo keto reductases, related to diketogulonate reductase
QIA67776.1	licB	COG0697@1,COG0697@2	EG	spore germination
QIA67777.1	pepA	COG0260@1,COG0260@2	E	Belongs to the peptidase M17 family
QIA67778.1	mgtA	COG0474@1,COG0474@2	P	Cation transporter/ATPase, N-terminus
QIA67780.1		COG1440@1,COG1440@2	G	protein-N(PI)-phosphohistidine-lactose phosphotransferase system transporter activity
QIA67794.1	ssbB	COG0629@1,COG0629@2	L	Plays an important role in DNA replication, recombination and repair. Binds to ssDNA and to an array of partner proteins to recruit them to their sites of action during DNA metabolism
QIA67807.1	pncB	COG1488@1,COG1488@2	H	Catalyzes the synthesis of beta-nicotinate D- ribonucleotide from nicotinate and 5-phospho-D-ribose 1-phosphate at the expense of ATP
QIA67808.1	pheT	COG0073@1,COG0073@2	J	Is required not only for elongation of protein synthesis but also for the initiation of all mRNA translation through initiator tRNA(fMet) aminoacylation
QIA67809.1	ytoP	COG1363@1,COG1363@2	G	aminopeptidase
QIA67810.1	degV1	COG1307@1,COG1307@2	S	lipid binding
QIA67811.1	degV	COG1307@1,COG1307@2	S	Uncharacterised protein, DegV family COG1307
QIA67812.1	fur	COG0735@1,COG0735@2	P	Ferric uptake regulator family
QIA67813.1	acpP	COG0236@1,COG0236@2	IQ	Carrier of the growing fatty acid chain in fatty acid biosynthesis
QIA67821.1	proS	COG0441@1,COG0441@2	J	Catalyzes the attachment of proline to tRNA(Pro) in a two-step reaction proline is first activated by ATP to form Pro- AMP and then transferred to the acceptor end of tRNA(Pro)
QIA67823.1	cls	COG1502@1,COG1502@2	I	Catalyzes the reversible phosphatidyl group transfer from one phosphatidylglycerol molecule to another to form cardiolipin (CL) (diphosphatidylglycerol) and glycerol
QIA67824.1	ktrB	COG0168@1,COG0168@2	P	Potassium uptake protein
QIA67825.1	ktrA	COG0569@1,COG0569@2	C	potassium uptake protein
QIA67826.1	gatB	COG0064@1,COG0064@2	J	Allows the formation of correctly charged Asn-tRNA(Asn) or Gln-tRNA(Gln) through the transamidation of misacylated Asp- tRNA(Asn) or Glu-tRNA(Gln) in organisms which lack either or both of asparaginyl-tRNA or glutaminyl-tRNA synthetases. The reaction takes place in the presence of glutamine and ATP through an activated phospho-Asp-tRNA(Asn) or phospho-Glu-tRNA(Gln)
QIA67827.1	gatA	COG0154@1,COG0154@2	J	amidotransferase, A subunit
QIA67828.1	gatC	COG0721@1,COG0721@2	J	Allows the formation of correctly charged Asn-tRNA(Asn) or Gln-tRNA(Gln) through the transamidation of misacylated Asp- tRNA(Asn) or Glu-tRNA(Gln) in organisms which lack either or both of asparaginyl-tRNA or glutaminyl-tRNA synthetases. The reaction takes place in the presence of glutamine and ATP through an activated phospho-Asp-tRNA(Asn) or phospho-Glu-tRNA(Gln)
QIA67830.1	crr	COG2190@1,COG2190@2	G	phosphoenolpyruvate-dependent sugar phosphotransferase system, EIIA 1
QIA67832.1	ptsI	COG1080@1,COG1080@2	G	General (non sugar-specific) component of the phosphoenolpyruvate-dependent sugar phosphotransferase system (sugar PTS). This major carbohydrate active-transport system catalyzes the phosphorylation of incoming sugar substrates concomitantly with their translocation across the cell membrane. Enzyme I transfers the phosphoryl group from phosphoenolpyruvate (PEP) to the phosphoryl carrier protein (…
QIA67834.1	rplA	COG0081@1,COG0081@2	J	Binds directly to 23S rRNA. The L1 stalk is quite mobile in the ribosome, and is involved in E site tRNA release
QIA67835.1	rplK	COG0080@1,COG0080@2	J	Forms part of the ribosomal stalk which helps the ribosome interact with GTP-bound translation factors
QIA67836.1		COG2801@1,COG2801@2	L	Transposase and inactivated derivatives
QIA67837.1		COG2801@1,COG2801@2	L	PFAM Integrase catalytic
QIA67856.1		COG3505@1,COG3505@2	U	Type IV secretory system Conjugative DNA transfer
QIA67858.1		COG3464@1,COG3464@2	L	Transposase
QIA67859.1		COG3464@1,COG3464@2	L	Transposase
QIA67860.1	ygfA	COG0212@1,COG0212@2	H	5-formyltetrahydrofolate cyclo-ligase family
QIA67861.1	sufB	COG0719@1,COG0719@2	O	Uncharacterized protein family (UPF0051)
QIA67862.1	nifU	COG0822@1,COG0822@2	C	NifU-like N terminal domain
QIA67863.1	sufD	COG0719@1,COG0719@2	O	Uncharacterized protein family (UPF0051)
QIA67864.1	sufC	COG0396@1,COG0396@2	O	ABC transporter
QIA67867.1	hit	COG0537@1,COG0537@2	FG	COG0537 Diadenosine tetraphosphate (Ap4A) hydrolase and other HIT family hydrolases
QIA67868.1	tpx	COG0602@1,COG0602@2,COG2077@1,COG2077@2	O	Activation of anaerobic ribonucleoside-triphosphate reductase under anaerobic conditions by generation of an organic free radical, using S-adenosylmethionine and reduced flavodoxin as cosubstrates to produce 5'-deoxy-adenosine
QIA67869.1		COG0542@1,COG0542@2	O	Sigma-54 interaction domain
QIA67872.1		COG0507@1,COG0507@2,COG1112@1,COG1112@2,COG1196@1,COG1196@2	L	AAA domain
QIA67873.1	rpsI	COG0103@1,COG0103@2	J	Belongs to the universal ribosomal protein uS9 family
QIA67874.1	rplM	COG0102@1,COG0102@2	J	This protein is one of the early assembly proteins of the 50S ribosomal subunit, although it is not seen to bind rRNA by itself. It is important during the early stages of 50S assembly
QIA67875.1	glyA	COG0112@1,COG0112@2	E	Catalyzes the reversible interconversion of serine and glycine with tetrahydrofolate (THF) serving as the one-carbon carrier. This reaction serves as the major source of one-carbon groups required for the biosynthesis of purines, thymidylate, methionine, and other important biomolecules. Also exhibits THF- independent aldolase activity toward beta-hydroxyamino acids, producing glycine and aldehyd…
QIA67877.1	ung	COG0692@1,COG0692@2	L	Excises uracil residues from the DNA which can arise as a result of misincorporation of dUMP residues by DNA polymerase or due to deamination of cytosine
QIA67878.1	yvyE	COG1739@1,COG1739@2	S	Uncharacterized protein family UPF0029
QIA67879.1		COG2200@1,COG2200@2	T	EAL domain
QIA67881.1		COG3464@1,COG3464@2	L	Transposase
QIA67896.1		COG0577@1,COG0577@2	V	ABC transporter permease
QIA67909.1	rplL	COG0222@1,COG0222@2	J	Forms part of the ribosomal stalk which helps the ribosome interact with GTP-bound translation factors. Is thus essential for accurate translation
QIA67910.1	rplJ	COG0244@1,COG0244@2	J	Forms part of the ribosomal stalk, playing a central role in the interaction of the ribosome with GTP-bound translation factors
QIA67914.1	fba	COG0191@1,COG0191@2	G	aldolase
QIA67915.1	fpg	COG0266@1,COG0266@2	L	Involved in base excision repair of DNA damaged by oxidation or by mutagenic agents. Acts as DNA glycosylase that recognizes and removes damaged bases. Has a preference for oxidized purines, such as 7,8-dihydro-8-oxoguanine (8-oxoG). Has AP (apurinic apyrimidinic) lyase activity and introduces nicks in the DNA strand. Cleaves the DNA backbone by beta-delta elimination to generate a single-strand …
QIA67916.1	polA	COG0258@1,COG0258@2,COG0749@1,COG0749@2	L	In addition to polymerase activity, this DNA polymerase exhibits 5'-3' exonuclease activity
QIA67917.1	ispE	COG1947@1,COG1947@2	F	Catalyzes the phosphorylation of the position 2 hydroxy group of 4-diphosphocytidyl-2C-methyl-D-erythritol
QIA67918.1	ksgA	COG0030@1,COG0030@2	J	Specifically dimethylates two adjacent adenosines (A1518 and A1519) in the loop of a conserved hairpin near the 3'-end of 16S rRNA in the 30S particle. May play a critical role in biogenesis of 30S subunits
QIA67919.1	rnmV	COG1658@1,COG1658@2	J	Required for correct processing of both the 5' and 3' ends of 5S rRNA precursor. Cleaves both sides of a double-stranded region yielding mature 5S rRNA in one step
QIA67920.1	mreB2	COG1077@1,COG1077@2	D	Cell shape determining protein MreB Mrl
QIA67921.1	mreB3	COG1077@1,COG1077@2	D	Cell shape determining protein MreB Mrl
QIA67923.1	mreB4	COG1077@1,COG1077@2	D	Cell division protein FtsA
QIA67924.1	mreB2	COG1077@1,COG1077@2	D	Cell shape determining protein MreB Mrl
QIA67925.1	tatD	COG0084@1,COG0084@2	L	hmm tigr00010
QIA67926.1	mnmE	COG0486@1,COG0486@2	J	Exhibits a very high intrinsic GTPase hydrolysis rate. Involved in the addition of a carboxymethylaminomethyl (cmnm) group at the wobble position (U34) of certain tRNAs, forming tRNA- cmnm(5)s(2)U34
QIA67930.1	yidC	COG0706@1,COG0706@2	U	Required for the insertion and or proper folding and or complex formation of integral membrane proteins into the membrane. Involved in integration of membrane proteins that insert both dependently and independently of the Sec translocase complex, as well as at least some lipoproteins. Aids folding of multispanning membrane proteins (By similarity)
QIA67931.1	rnpA	COG0594@1,COG0594@2	J	ribonuclease P activity
QIA67932.1	rpmH	COG0230@1,COG0230@2	J	Belongs to the bacterial ribosomal protein bL34 family
QIA67933.1	guaB	COG0516@1,COG0516@2,COG0517@1,COG0517@2	F	Catalyzes the conversion of inosine 5'-phosphate (IMP) to xanthosine 5'-phosphate (XMP), the first committed and rate- limiting step in the de novo synthesis of guanine nucleotides, and therefore plays an important role in the regulation of cell growth
QIA67934.1	gyrA	COG0188@1,COG0188@2	L	A type II topoisomerase that negatively supercoils closed circular double-stranded (ds) DNA in an ATP-dependent manner to modulate DNA topology and maintain chromosomes in an underwound state. Negative supercoiling favors strand separation, and DNA replication, transcription, recombination and repair, all of which involve strand separation. Also able to catalyze the interconversion of other topol…
QIA67935.1	tmk	COG0125@1,COG0125@2	F	Phosphorylation of dTMP to form dTDP in both de novo and salvage pathways of dTTP synthesis
QIA67936.1		COG0508@1,COG0508@2	C	component of pyruvate dehydrogenase complex
QIA67937.1	atpB	COG0356@1,COG0356@2	C	ATP synthase
QIA67940.1	rplI	COG0359@1,COG0359@2	J	binds to the 23S rRNA
QIA67941.1	phoU	COG0704@1,COG0704@2	P	PhoU domain
QIA67942.1	cmk	COG0283@1,COG0283@2	F	Belongs to the cytidylate kinase family. Type 1 subfamily
QIA67943.1	ftnA	COG1528@1,COG1528@2	P	Iron-storage protein
QIA67944.1	cdsA	COG0575@1,COG0575@2	I	Phosphatidate cytidylyltransferase
QIA67945.1	rpmA	COG0211@1,COG0211@2	J	Belongs to the bacterial ribosomal protein bL27 family
QIA67946.1	thyA	COG0207@1,COG0207@2	F	Catalyzes the reductive methylation of 2'-deoxyuridine- 5'-monophosphate (dUMP) to 2'-deoxythymidine-5'-monophosphate (dTMP) while utilizing 5,10-methylenetetrahydrofolate (mTHF) as the methyl donor and reductant in the reaction, yielding dihydrofolate (DHF) as a by-product. This enzymatic reaction provides an intracellular de novo source of dTMP, an essential precursor for DNA biosynthesis
QIA67947.1	dcm	COG0270@1,COG0270@2	H	C-5 cytosine-specific DNA methylase
QIA67954.1		COG1131@1,COG1131@2	V	ATPases associated with a variety of cellular activities
QIA67963.1	yidA	COG0561@1,COG0561@2	S	Hydrolase
QIA67965.1		COG1737@1,COG1737@2	K	SIS domain
QIA67968.1	hrcA	COG1420@1,COG1420@2	K	Negative regulator of class I heat shock genes (grpE- dnaK-dnaJ and groELS operons). Prevents heat-shock induction of these operons
QIA67969.1	tyrS	COG0162@1,COG0162@2	J	Catalyzes the attachment of tyrosine to tRNA(Tyr) in a two-step reaction tyrosine is first activated by ATP to form Tyr- AMP and then transferred to the acceptor end of tRNA(Tyr)
QIA67970.1	ligA	COG0272@1,COG0272@2	L	DNA ligase that catalyzes the formation of phosphodiester linkages between 5'-phosphoryl and 3'-hydroxyl groups in double-stranded DNA using NAD as a coenzyme and as the energy source for the reaction. It is essential for DNA replication and repair of damaged DNA
Catogory	Annotation
E	Amino Acid metabolis and transport
G	Carbohydrate metabolism and transport
D	Cell cycle control and mitosis
M	Cell wall/membrane/envelop biogenesis
H	Coenzyme metabolis
V	Defense mechanisms
C	Energy production and conversion
S	Function Unknown
P	Inorganic ion transport and metabolism
U	Intracellular trafficing and secretion
I	Lipid metabolism
HI	Lipid metabolism/Coenzyme metabolis
FJ	Nucleotide metabolism and transport
FG	Nucleotide metabolism and transport/Carbohydrate metabolism and transport
O	Post-translational modification, protein turnover, chaperone functions
L	Replication and repair
Q	Secondary Structure
T	Signal Transduction
J	Tranlsation
K	Transcription

## Sheet: Sheet2
	eggNOG OGs	eggNOG OGs
	COG0593@1,COG0593@2	COG0593@1,COG0593@2
	COG0592@1,COG0592@2	COG0592@1,COG0592@2
	COG0187@1,COG0187@2	COG0187@1,COG0187@2
	COG0172@1,COG0172@2	COG0172@1,COG0172@2
	COG0590@1,COG0590@2	COG0590@1,COG0590@2
	COG2812@1,COG2812@2	COG2812@1,COG2812@2
	COG0470@1,COG0470@2	COG0470@1,COG0470@2
	COG4123@1,COG4123@2	COG4123@1,COG4123@2
	COG0037@1,COG0037@2	COG0037@1,COG0037@2
	COG0465@1,COG0465@2	COG0465@1,COG0465@2
	COG1281@1,COG1281@2	COG1281@1,COG1281@2
	COG1136@1,COG1136@2	COG1136@1,COG1136@2
	COG1190@1,COG1190@2	COG1190@1,COG1190@2
	COG2502@1,COG2502@2	COG2502@1,COG2502@2
	COG1211@1,COG1211@2	COG1211@1,COG1211@2
	COG0360@1,COG0360@2	COG0360@1,COG0360@2
	COG0629@1,COG0629@2	COG0629@1,COG0629@2
	COG0238@1,COG0238@2	COG0238@1,COG0238@2
	COG1823@1,COG1823@2	COG1823@1,COG1823@2
	COG3464@1,COG3464@2	COG3464@1,COG3464@2
	COG0778@1,COG0778@2	COG0778@1,COG0778@2
	COG0254@1,COG0254@2	COG0254@1,COG0254@2
	COG3839@1,COG3839@2	COG3839@1,COG3839@2
	COG0618@1,COG0618@2	COG0618@1,COG0618@2
	COG1435@1,COG1435@2	COG1435@1,COG1435@2
	COG0216@1,COG0216@2	COG0216@1,COG0216@2
	COG2890@1,COG2890@2	COG2890@1,COG2890@2
	COG0009@1,COG0009@2	COG0009@1,COG0009@2
	COG0670@1,COG0670@2	COG0670@1,COG0670@2
	COG1744@1,COG1744@2	COG1744@1,COG1744@2
	3WSUM@544448,COG3845@1,COG3845@2	COG3845@1,COG3845@2
	3WT8Q@544448,COG1079@1,COG1079@2	COG1079@1,COG1079@2
	3WSZS@544448,COG0433@1,COG0433@2	COG0433@1,COG0433@2
	3WSZS@544448,COG0433@1,COG0433@2	COG0433@1,COG0433@2
	3WSZS@544448,COG0433@1,COG0433@2	COG0433@1,COG0433@2
	3WSZS@544448,COG0433@1,COG0433@2	COG0433@1,COG0433@2
	3WSZS@544448,COG0433@1,COG0433@2	COG0433@1,COG0433@2
	1UKK3@1239,3VTXZ@526524,COG2189@1,COG2189@2	COG2189@1,COG2189@2
	3WSZ2@544448,COG3505@1,COG3505@2	COG3505@1,COG3505@2
	1TPGZ@1239,3VPGP@526524,COG0286@1,COG0286@2	COG0286@1,COG0286@2
	3WTQK@544448,COG0732@1,COG0732@2	COG0732@1,COG0732@2
	3WU0N@544448,COG3464@1,COG3464@2	COG3464@1,COG3464@2
	1TT8V@1239,4HCE5@91061,COG2801@1,COG2801@2	COG2801@1,COG2801@2
	3WSXN@544448,COG0085@1,COG0085@2	COG0085@1,COG0085@2
	3WT3X@544448,COG0086@1,COG0086@2	COG0086@1,COG0086@2
	3WTGE@544448,COG0048@1,COG0048@2	COG0048@1,COG0048@2
	3WTG3@544448,COG0049@1,COG0049@2	COG0049@1,COG0049@2
	3WT0H@544448,COG0480@1,COG0480@2	COG0480@1,COG0480@2
	3WSWU@544448,COG0050@1,COG0050@2	COG0050@1,COG0050@2
	COG1739@1,COG1739@2	COG1739@1,COG1739@2
	3WU14@544448,COG2801@1,COG2801@2	COG2801@1,COG2801@2
	3WTPJ@544448,COG3557@1,COG3557@2	COG3557@1,COG3557@2
	3WTFD@544448,COG1940@1,COG1940@2	COG1940@1,COG1940@2
	COG1447@1,COG1447@2	COG1447@1,COG1447@2
	3WSZ2@544448,COG3505@1,COG3505@2	COG3505@1,COG3505@2
	3WSZ2@544448,COG3505@1,COG3505@2	COG3505@1,COG3505@2
	COG3464@1,COG3464@2	COG3464@1,COG3464@2
	3WU0N@544448,COG3464@1,COG3464@2	COG3464@1,COG3464@2
	3WSZU@544448,COG0035@1,COG0035@2	COG0035@1,COG0035@2
	3WTX2@544448,COG0636@1,COG0636@2	COG0636@1,COG0636@2
	COG0712@1,COG0712@2	COG0712@1,COG0712@2
	3WT1R@544448,COG0056@1,COG0056@2	COG0056@1,COG0056@2
	3WTK1@544448,COG0224@1,COG0224@2	COG0224@1,COG0224@2
	3WSWW@544448,COG0055@1,COG0055@2	COG0055@1,COG0055@2
	COG0355@1,COG0355@2	COG0355@1,COG0355@2
	COG0561@1,COG0561@2	COG0561@1,COG0561@2
	COG0561@1,COG0561@2	COG0561@1,COG0561@2
	3WSUU@544448,COG0557@1,COG0557@2	COG0557@1,COG0557@2
	3WTFX@544448,COG0691@1,COG0691@2	COG0691@1,COG0691@2
	3WSVC@544448,COG0552@1,COG0552@2	COG0552@1,COG0552@2
	COG2739@1,COG2739@2	COG2739@1,COG2739@2
	3WT3I@544448,COG0192@1,COG0192@2	COG0192@1,COG0192@2
	3WT5G@544448,COG0561@1,COG0561@2	COG0561@1,COG0561@2
	3WTT7@544448,COG1396@1,COG1396@2,COG1917@1,COG1917@2	COG1396@1,COG1396@2,COG1917@1,COG1917@2
	3WV3Q@544448,COG3842@1,COG3842@2	COG3842@1,COG3842@2
	3WSV3@544448,COG1176@1,COG1176@2	COG1176@1,COG1176@2
	1UHUQ@1239,2226V@1506553,25E35@186801,COG2189@1,COG2189@2	COG2189@1,COG2189@2
	3WU0N@544448,COG3464@1,COG3464@2	COG3464@1,COG3464@2
	3WTVR@544448,COG0268@1,COG0268@2	COG0268@1,COG0268@2
	3WTG9@544448,COG0698@1,COG0698@2	COG0698@1,COG0698@2
	3WU3D@544448,COG0694@1,COG0694@2	COG0694@1,COG0694@2
	3WSZG@544448,COG0462@1,COG0462@2	COG0462@1,COG0462@2
	3WT0X@544448,COG0556@1,COG0556@2	COG0556@1,COG0556@2
	3WT16@544448,COG1493@1,COG1493@2	COG1493@1,COG1493@2
	3WT1K@544448,COG0682@1,COG0682@2	COG0682@1,COG0682@2
	3WT71@544448,COG0492@1,COG0492@2	COG0492@1,COG0492@2
	3WSUW@544448,COG0126@1,COG0126@2	COG0126@1,COG0126@2
	3WSXQ@544448,COG0653@1,COG0653@2	COG0653@1,COG0653@2
	3WV4J@544448,COG1113@1,COG1113@2	COG1113@1,COG1113@2
	COG0607@1,COG0607@2	COG0607@1,COG0607@2
	3WTFB@544448,COG0149@1,COG0149@2	COG0149@1,COG0149@2
	3WT1U@544448,COG0488@1,COG0488@2	COG0488@1,COG0488@2
	COG2827@1,COG2827@2	COG2827@1,COG2827@2
	3WSVH@544448,COG0178@1,COG0178@2	COG0178@1,COG0178@2
	COG0285@1,COG0285@2	COG0285@1,COG0285@2
	3WUI1@544448,COG3275@1,COG3275@2	COG3275@1,COG3275@2
	COG3611@1,COG3611@2	COG3611@1,COG3611@2
	3WU00@544448,COG1484@1,COG1484@2	COG1484@1,COG1484@2
	COG0202@1,COG0202@2	COG0202@1,COG0202@2
	3WSX3@544448,COG0057@1,COG0057@2	COG0057@1,COG0057@2
	3WSXZ@544448,COG0143@1,COG0143@2	COG0143@1,COG0143@2
	3WSX0@544448,COG0445@1,COG0445@2	COG0445@1,COG0445@2
	3WT88@544448,COG0566@1,COG0566@2	COG0566@1,COG0566@2
	COG0267@1,COG0267@2	COG0267@1,COG0267@2
	3WTF4@544448,COG0250@1,COG0250@2	COG0250@1,COG0250@2
	COG2094@1,COG2094@2	COG2094@1,COG2094@2
	3WTFY@544448,COG1335@1,COG1335@2	COG1335@1,COG1335@2
	3WTR7@544448,COG0357@1,COG0357@2	COG0357@1,COG0357@2
	3WTGQ@544448,COG1192@1,COG1192@2	COG1192@1,COG1192@2
	3WTMY@544448,COG1475@1,COG1475@2	COG1475@1,COG1475@2
	3WSXX@544448,COG0012@1,COG0012@2	COG0012@1,COG0012@2
	3WTPE@544448,COG3343@1,COG3343@2	COG3343@1,COG3343@2
	3WSXC@544448,COG0504@1,COG0504@2	COG0504@1,COG0504@2
	3WT2G@544448,COG0104@1,COG0104@2	COG0104@1,COG0104@2
	3WSXS@544448,COG0015@1,COG0015@2	COG0015@1,COG0015@2
	3WT8R@544448,COG0193@1,COG0193@2	COG0193@1,COG0193@2
	3WSYS@544448,COG0313@1,COG0313@2	COG0313@1,COG0313@2
	3WUXM@544448,COG1783@1,COG1783@2	COG1783@1,COG1783@2
	3WT1T@544448,COG2235@1,COG2235@2	COG2235@1,COG2235@2
	3WT22@544448,COG0078@1,COG0078@2	COG0078@1,COG0078@2
	3WT9G@544448,COG1288@1,COG1288@2	COG1288@1,COG1288@2
	3WSUJ@544448,COG0549@1,COG0549@2	COG0549@1,COG0549@2
	3WSZC@544448,COG0550@1,COG0550@2	COG0550@1,COG0550@2
	3WU89@544448,COG1098@1,COG1098@2	COG1098@1,COG1098@2
	3WSUT@544448,COG0166@1,COG0166@2	COG0166@1,COG0166@2
	3WTK5@544448,COG0669@1,COG0669@2	COG0669@1,COG0669@2
	3WT3K@544448,COG0595@1,COG0595@2	COG0595@1,COG0595@2
	3WT9X@544448,COG1674@1,COG1674@2,COG1835@1,COG1835@2	COG1674@1,COG1674@2,COG1835@1,COG1835@2
	3WSWM@544448,COG1122@1,COG1122@2	COG1122@1,COG1122@2
	3WSX1@544448,COG1122@1,COG1122@2	COG1122@1,COG1122@2
	3WT0Y@544448,COG0619@1,COG0619@2	COG0619@1,COG0619@2
	3WTMP@544448,COG0101@1,COG0101@2	COG0101@1,COG0101@2
	3WT5F@544448,COG0305@1,COG0305@2	COG0305@1,COG0305@2
	3WTQ5@544448,COG0051@1,COG0051@2	COG0051@1,COG0051@2
	3WT04@544448,COG0087@1,COG0087@2	COG0087@1,COG0087@2
	3WT7J@544448,COG0088@1,COG0088@2	COG0088@1,COG0088@2
	COG0089@1,COG0089@2	COG0089@1,COG0089@2
	3WT20@544448,COG0090@1,COG0090@2	COG0090@1,COG0090@2
	3WTPD@544448,COG0185@1,COG0185@2	COG0185@1,COG0185@2
	3WTMG@544448,COG0091@1,COG0091@2	COG0091@1,COG0091@2
	3WT4R@544448,COG0092@1,COG0092@2	COG0092@1,COG0092@2
	3WTGA@544448,COG0197@1,COG0197@2	COG0197@1,COG0197@2
	COG0255@1,COG0255@2	COG0255@1,COG0255@2
	3WTW8@544448,COG0186@1,COG0186@2	COG0186@1,COG0186@2
	3WTN8@544448,COG0093@1,COG0093@2	COG0093@1,COG0093@2
	COG0198@1,COG0198@2	COG0198@1,COG0198@2
	3WT4K@544448,COG0094@1,COG0094@2	COG0094@1,COG0094@2
	COG0199@1,COG0199@2	COG0199@1,COG0199@2
	3WTD8@544448,COG0096@1,COG0096@2	COG0096@1,COG0096@2
	3WT1B@544448,COG0097@1,COG0097@2	COG0097@1,COG0097@2
	3WTJJ@544448,COG0256@1,COG0256@2	COG0256@1,COG0256@2
	3WTIC@544448,COG0098@1,COG0098@2	COG0098@1,COG0098@2
	3WTEQ@544448,COG0200@1,COG0200@2	COG0200@1,COG0200@2
	3WSZH@544448,COG0201@1,COG0201@2	COG0201@1,COG0201@2
	3WTJR@544448,COG0563@1,COG0563@2	COG0563@1,COG0563@2
	3WTVD@544448,COG0361@1,COG0361@2	COG0361@1,COG0361@2
	COG0257@1,COG0257@2	COG0257@1,COG0257@2
	3WTJ4@544448,COG0099@1,COG0099@2	COG0099@1,COG0099@2
	3WTM3@544448,COG0100@1,COG0100@2	COG0100@1,COG0100@2
	3WT0P@544448,COG0202@1,COG0202@2	COG0202@1,COG0202@2
	3WTH7@544448,COG0203@1,COG0203@2	COG0203@1,COG0203@2
	3WT36@544448,COG0024@1,COG0024@2	COG0024@1,COG0024@2
	COG0463@1,COG0463@2	COG0463@1,COG0463@2
	COG1714@1,COG1714@2	COG1714@1,COG1714@2
	3WT08@544448,COG0210@1,COG0210@2	COG0210@1,COG0210@2
	3WTXH@544448,COG1925@1,COG1925@2	COG1925@1,COG1925@2
	3WSXH@544448,COG0533@1,COG0533@2	COG0533@1,COG0533@2
	COG1737@1,COG1737@2	COG1737@1,COG1737@2
	3WT0G@544448,COG0017@1,COG0017@2	COG0017@1,COG0017@2
	3WTVG@544448,COG0228@1,COG0228@2	COG0228@1,COG0228@2
	COG0806@1,COG0806@2	COG0806@1,COG0806@2
	3WT2M@544448,COG0336@1,COG0336@2	COG0336@1,COG0336@2
	3WTJW@544448,COG0335@1,COG0335@2	COG0335@1,COG0335@2
	3WSWF@544448,COG1161@1,COG1161@2	COG1161@1,COG1161@2
	3WTNN@544448,COG0164@1,COG0164@2	COG0164@1,COG0164@2
	3WTDI@544448,COG0758@1,COG0758@2	COG0758@1,COG0758@2
	3WTD5@544448,COG0634@1,COG0634@2	COG0634@1,COG0634@2
	3WT6P@544448,COG0519@1,COG0519@2	COG0519@1,COG0519@2
	3WU0N@544448,COG3464@1,COG3464@2	COG3464@1,COG3464@2
	COG0226@1,COG0226@2	COG0226@1,COG0226@2
	3WSY5@544448,COG1117@1,COG1117@2	COG1117@1,COG1117@2
	3WSZI@544448,COG1109@1,COG1109@2	COG1109@1,COG1109@2
	COG0508@1,COG0508@2,COG0511@1,COG0511@2	COG0508@1,COG0508@2,COG0511@1,COG0511@2
	3WSY6@544448,COG3481@1,COG3481@2	COG3481@1,COG3481@2
	3WT2T@544448,COG0446@1,COG0446@2	COG0446@1,COG0446@2
	3WT2R@544448,COG0095@1,COG0095@2	COG0095@1,COG0095@2
	3WSVZ@544448,COG1071@1,COG1071@2	COG1071@1,COG1071@2
	3WSYT@544448,COG0022@1,COG0022@2	COG0022@1,COG0022@2
	3WT4M@544448,COG0508@1,COG0508@2	COG0508@1,COG0508@2
	3WT6R@544448,COG1249@1,COG1249@2	COG1249@1,COG1249@2
	3WTF0@544448,COG0714@1,COG0714@2	COG0714@1,COG0714@2
	3WTXR@544448,COG2425@1,COG2425@2	COG2425@1,COG2425@2
	COG1141@1,COG1141@2	COG1141@1,COG1141@2
	3WSVN@544448,COG1160@1,COG1160@2	COG1160@1,COG1160@2
	3WT0R@544448,COG0240@1,COG0240@2	COG0240@1,COG0240@2
	3WSZ1@544448,COG0696@1,COG0696@2	COG0696@1,COG0696@2
	COG1266@1,COG1266@2	COG1266@1,COG1266@2
	COG0629@1,COG0629@2	COG0629@1,COG0629@2
	3WSWC@544448,COG0595@1,COG0595@2	COG0595@1,COG0595@2
	3WTGP@544448,COG0242@1,COG0242@2	COG0242@1,COG0242@2
	3WTBQ@544448,COG0742@1,COG0742@2	COG0742@1,COG0742@2
	3WTI6@544448,COG0194@1,COG0194@2	COG0194@1,COG0194@2
	3WT4J@544448,COG0144@1,COG0144@2,COG0781@1,COG0781@2	COG0144@1,COG0144@2,COG0781@1,COG0781@2
	3WT30@544448,COG0018@1,COG0018@2	COG0018@1,COG0018@2
	3WT6M@544448,COG1744@1,COG1744@2	COG1744@1,COG1744@2
	3WTI8@544448,COG0635@1,COG0635@2	COG0635@1,COG0635@2
	3WTPT@544448,COG0566@1,COG0566@2	COG0566@1,COG0566@2
	3WT9C@544448,COG0218@1,COG0218@2	COG0218@1,COG0218@2
	COG1609@1,COG1609@2	COG1609@1,COG1609@2
	3WSXJ@544448,COG0366@1,COG0366@2	COG0366@1,COG0366@2
	3WT1K@544448,COG0682@1,COG0682@2	COG0682@1,COG0682@2
	3WT96@544448,COG1418@1,COG1418@2	COG1418@1,COG1418@2
	3WT21@544448,COG0541@1,COG0541@2	COG0541@1,COG0541@2
	3WSW8@544448,COG0528@1,COG0528@2	COG0528@1,COG0528@2
	3WTCV@544448,COG0233@1,COG0233@2	COG0233@1,COG0233@2
	3WTTH@544448,COG0020@1,COG0020@2	COG0020@1,COG0020@2
	3WTFA@544448,COG0743@1,COG0743@2	COG0743@1,COG0743@2
	3WTWW@544448,COG0750@1,COG0750@2	COG0750@1,COG0750@2
	3WT35@544448,COG1159@1,COG1159@2	COG1159@1,COG1159@2
	3WT0M@544448,COG0423@1,COG0423@2	COG0423@1,COG0423@2
	3WSZT@544448,COG0358@1,COG0358@2	COG0358@1,COG0358@2
	3WSV5@544448,COG0568@1,COG0568@2	COG0568@1,COG0568@2
	3WU21@544448,COG2384@1,COG2384@2	COG2384@1,COG2384@2
	3WT46@544448,COG0327@1,COG0327@2	COG0327@1,COG0327@2
	3WTI1@544448,COG0761@1,COG0761@2	COG0761@1,COG0761@2
	3WT37@544448,COG0513@1,COG0513@2	COG0513@1,COG0513@2
	COG0534@1,COG0534@2	COG0534@1,COG0534@2
	COG0454@1,COG0456@2	COG0454@1,COG0456@2
	COG2868@1,COG2868@2	COG2868@1,COG2868@2
	3WSYG@544448,COG0525@1,COG0525@2	COG0525@1,COG0525@2
	3WT5K@544448,COG1012@1,COG1012@2	COG1012@1,COG1012@2
	3WTMC@544448,COG1225@1,COG1225@2	COG1225@1,COG1225@2
	COG0534@1,COG0534@2	COG0534@1,COG0534@2
	3WTRF@544448,COG0262@1,COG0262@2	COG0262@1,COG0262@2
	3WTAB@544448,COG0204@1,COG0204@2	COG0204@1,COG0204@2
	3WSZV@544448,COG0213@1,COG0213@2	COG0213@1,COG0213@2
	3WT8M@544448,COG1354@1,COG1354@2	COG1354@1,COG1354@2
	3WT47@544448,COG1386@1,COG1386@2	COG1386@1,COG1386@2
	3WT43@544448,COG1187@1,COG1187@2	COG1187@1,COG1187@2
	3WT89@544448,COG1428@1,COG1428@2	COG1428@1,COG1428@2
	3WTDT@544448,COG2801@1,COG2801@2,COG2963@1,COG2963@2	COG2801@1,COG2801@2,COG2963@1,COG2963@2
	3WTDN@544448,COG0221@1,COG0221@2	COG0221@1,COG0221@2
	COG3601@1,COG3601@2	COG3601@1,COG3601@2
	3WTH2@544448,COG0544@1,COG0544@2	COG0544@1,COG0544@2
	3WSVX@544448,COG0466@1,COG0466@2	COG0466@1,COG0466@2
	3WSZ2@544448,COG3505@1,COG3505@2	COG3505@1,COG3505@2
	3WSZS@544448,COG0433@1,COG0433@2	COG0433@1,COG0433@2
	3WUBZ@544448,COG1077@1,COG1077@2	COG1077@1,COG1077@2
	3WSWR@544448,COG2256@1,COG2256@2	COG2256@1,COG2256@2
	3WSZR@544448,COG2217@1,COG2217@2	COG2217@1,COG2217@2
	3WUXM@544448,COG1783@1,COG1783@2	COG1783@1,COG1783@2
	COG2826@1,COG2826@2	COG2826@1,COG2826@2
	1TPU1@1239,248RI@186801,42EYP@68295,COG4626@1,COG4626@2	COG4626@1,COG4626@2
	3WTC7@544448,COG0516@1,COG0516@2	COG0516@1,COG0516@2
	COG0510@1,COG0510@2	COG0510@1,COG0510@2
	COG0127@1,COG0127@2	COG0127@1,COG0127@2
	3WT7U@544448,COG0219@1,COG0219@2	COG0219@1,COG0219@2
	3WSW0@544448,COG0482@1,COG0482@2	COG0482@1,COG0482@2
	3WT5Y@544448,COG0507@1,COG0507@2	COG0507@1,COG0507@2
	3WTF6@544448,COG0813@1,COG0813@2	COG0813@1,COG0813@2
	3WT89@544448,COG1428@1,COG1428@2	COG1428@1,COG1428@2
	3WSUQ@544448,COG0021@1,COG0021@2	COG0021@1,COG0021@2
	COG0800@1,COG0800@2	COG0800@1,COG0800@2
	COG3613@1,COG3613@2	COG3613@1,COG3613@2
	3WU89@544448,COG1098@1,COG1098@2	COG1098@1,COG1098@2
	37ASC@32066,COG0270@1,COG0270@2	COG0270@1,COG0270@2
	3WSXD@544448,COG0577@1,COG0577@2	COG0577@1,COG0577@2
	1UKK3@1239,3VTXZ@526524,COG2189@1,COG2189@2	COG2189@1,COG2189@2
	COG4372@1,COG4372@2,COG5280@1,COG5280@2,COG5412@1,COG5412@2	COG4372@1,COG4372@2,COG5280@1,COG5280@2,COG5412@1,COG5412@2
	3WU0N@544448,COG3464@1,COG3464@2	COG3464@1,COG3464@2
	COG1277@1,COG1277@2	COG1277@1,COG1277@2
	3WT59@544448,COG1131@1,COG1131@2	COG1131@1,COG1131@2
	3WU0N@544448,COG3464@1,COG3464@2	COG3464@1,COG3464@2
	3WSXM@544448,COG1171@1,COG1171@2	COG1171@1,COG1171@2
	3WTMQ@544448,COG0251@1,COG0251@2	COG0251@1,COG0251@2
	COG3464@1,COG3464@2	COG3464@1,COG3464@2
	37B82@32066,COG3600@1,COG3600@2	COG3600@1,COG3600@2
	1TPR1@1239,25EEJ@186801,3WGX8@541000,COG5280@1,COG5280@2,COG5412@1,COG5412@2	COG5280@1,COG5280@2,COG5412@1,COG5412@2
	1TS6A@1239,24994@186801,269ST@186813,COG4653@1,COG4653@2	COG4653@1,COG4653@2
	1TP8B@1239,4GZBJ@90964,4HHWD@91061,COG4695@1,COG4695@2	COG4695@1,COG4695@2
	COG3600@1,COG3600@2	COG3600@1,COG3600@2
	1TPU1@1239,248RI@186801,42EYP@68295,COG4626@1,COG4626@2	COG4626@1,COG4626@2
	1MW3Y@1224,2YNSC@29547,42P95@68525,COG0286@1,COG0286@2,COG0732@1,COG0732@2	COG0286@1,COG0286@2,COG0732@1,COG0732@2
	1VEKN@1239,24RGF@186801,COG1403@1,COG1403@2	COG1403@1,COG1403@2
	1UNDF@1239,24ECD@186801,36HN4@31979,COG3723@1,COG3723@2	COG3723@1,COG3723@2
	COG0629@1,COG0629@2	COG0629@1,COG0629@2
	1UKK3@1239,3VTXZ@526524,COG2189@1,COG2189@2	COG2189@1,COG2189@2
	3WSVD@544448,COG0601@1,COG0601@2	COG0601@1,COG0601@2
	3WT34@544448,COG1173@1,COG1173@2	COG1173@1,COG1173@2
	3WSW1@544448,COG0444@1,COG0444@2,COG1123@1,COG1123@2	COG0444@1,COG0444@2,COG1123@1,COG1123@2
	3WV3J@544448,COG1123@1,COG1123@2,COG4608@1,COG4608@2	COG1123@1,COG1123@2,COG4608@1,COG4608@2
	3WT8F@544448,COG4166@1,COG4166@2	COG4166@1,COG4166@2
	3WTAR@544448,COG0231@1,COG0231@2	COG0231@1,COG0231@2
	1TT8V@1239,24BFH@186801,36I9T@31979,COG2801@1,COG2801@2	COG2801@1,COG2801@2
	3WU14@544448,COG2801@1,COG2801@2	COG2801@1,COG2801@2
	COG0531@1,COG0531@2	COG0531@1,COG0531@2
	3WTDQ@544448,COG0782@1,COG0782@2	COG0782@1,COG0782@2
	COG0775@1,COG0775@2	COG0775@1,COG0775@2
	3WSYK@544448,COG0648@1,COG0648@2	COG0648@1,COG0648@2
	3WTDS@544448,COG2453@1,COG2453@2	COG2453@1,COG2453@2
	3WT6M@544448,COG1744@1,COG1744@2	COG1744@1,COG1744@2
	3WU0N@544448,COG3464@1,COG3464@2	COG3464@1,COG3464@2
	COG3464@1,COG3464@2	COG3464@1,COG3464@2
	3WU0N@544448,COG3464@1,COG3464@2	COG3464@1,COG3464@2
	3WSWY@544448,COG0536@1,COG0536@2	COG0536@1,COG0536@2
	3WT62@544448,COG0171@1,COG0171@2	COG0171@1,COG0171@2
	1UKK3@1239,3VTXZ@526524,COG2189@1,COG2189@2	COG2189@1,COG2189@2
	COG0629@1,COG0629@2	COG0629@1,COG0629@2
	1UNDF@1239,24ECD@186801,36HN4@31979,COG3723@1,COG3723@2	COG3723@1,COG3723@2
	1VEKN@1239,24RGF@186801,COG1403@1,COG1403@2	COG1403@1,COG1403@2
	1TPU1@1239,248RI@186801,42EYP@68295,COG4626@1,COG4626@2	COG4626@1,COG4626@2
	COG3600@1,COG3600@2	COG3600@1,COG3600@2
	1TP8B@1239,4GZBJ@90964,4HHWD@91061,COG4695@1,COG4695@2	COG4695@1,COG4695@2
	1TS6A@1239,24994@186801,269ST@186813,COG4653@1,COG4653@2	COG4653@1,COG4653@2
	COG4372@1,COG4372@2,COG5280@1,COG5280@2,COG5412@1,COG5412@2	COG4372@1,COG4372@2,COG5280@1,COG5280@2,COG5412@1,COG5412@2
	1VIYW@1239,COG3600@1,COG3600@2	COG3600@1,COG3600@2
	3WU0N@544448,COG3464@1,COG3464@2	COG3464@1,COG3464@2
	3WTPA@544448,COG0324@1,COG0324@2	COG0324@1,COG0324@2
	379Y7@32066,COG2189@1,COG2189@2	COG2189@1,COG2189@2
	1UKK3@1239,3VTXZ@526524,COG2189@1,COG2189@2	COG2189@1,COG2189@2
	COG1544@1,COG1544@2	COG1544@1,COG1544@2
	3WTU5@544448,COG0693@1,COG0693@2	COG0693@1,COG0693@2
	3WUEB@544448,COG1061@1,COG1061@2,COG3886@1,COG3886@2	COG1061@1,COG1061@2,COG3886@1,COG3886@2
	3WT31@544448,COG0553@1,COG0553@2	COG0553@1,COG0553@2
	COG1520@1,COG1520@2	COG1520@1,COG1520@2
	COG1520@1,COG1520@2	COG1520@1,COG1520@2
	COG1520@1,COG1520@2	COG1520@1,COG1520@2
	COG0632@1,COG0632@2	COG0632@1,COG0632@2
	3WSV4@544448,COG0341@1,COG0341@2,COG0342@1,COG0342@2	COG0341@1,COG0341@2,COG0342@1,COG0342@2
	3WTCR@544448,COG0503@1,COG0503@2	COG0503@1,COG0503@2
	3WT39@544448,COG0317@1,COG0317@2	COG0317@1,COG0317@2
	3WT0N@544448,COG0013@1,COG0013@2	COG0013@1,COG0013@2
	3WTQ3@544448,COG0816@1,COG0816@2	COG0816@1,COG0816@2
	3WU0N@544448,COG3464@1,COG3464@2	COG3464@1,COG3464@2
	COG4372@1,COG4372@2,COG5280@1,COG5280@2,COG5412@1,COG5412@2	COG4372@1,COG4372@2,COG5280@1,COG5280@2,COG5412@1,COG5412@2
	COG0781@1,COG0781@2	COG0781@1,COG0781@2
	3WSYJ@544448,COG0842@1,COG0842@2,COG1131@1,COG1131@2	COG0842@1,COG0842@2,COG1131@1,COG1131@2
	3WSYJ@544448,COG0842@1,COG0842@2,COG1131@1,COG1131@2	COG0842@1,COG0842@2,COG1131@1,COG1131@2
	1RHRY@1224,1S2N0@1236,1XKCS@135619,COG0732@1,COG0732@2	COG0732@1,COG0732@2
	22YBT@171551,2FNKF@200643,4NJ3U@976,COG0286@1,COG0286@2,COG0732@1,COG0732@2	COG0286@1,COG0286@2,COG0732@1,COG0732@2
	1HZWJ@117743,4NJ3U@976,COG0286@1,COG0286@2	COG0286@1,COG0286@2
	COG0234@1,COG0234@2	COG0234@1,COG0234@2
	3WT2D@544448,COG0459@1,COG0459@2	COG0459@1,COG0459@2
	COG3979@1,COG3979@2	COG3979@1,COG3979@2
	1UHUQ@1239,2226V@1506553,25E35@186801,COG2189@1,COG2189@2	COG2189@1,COG2189@2
	COG2826@1,COG2826@2	COG2826@1,COG2826@2
	COG2826@1,COG2826@2	COG2826@1,COG2826@2
	3WU0N@544448,COG3464@1,COG3464@2	COG3464@1,COG3464@2
	COG2116@1,COG2116@2	COG2116@1,COG2116@2
	3WT5W@544448,COG1570@1,COG1570@2	COG1570@1,COG1570@2
	COG1722@1,COG1722@2	COG1722@1,COG1722@2
	3WT75@544448,COG1154@1,COG1154@2	COG1154@1,COG1154@2
	3WSXU@544448,COG0006@1,COG0006@2	COG0006@1,COG0006@2
	3WUXM@544448,COG1783@1,COG1783@2	COG1783@1,COG1783@2
	3WSUQ@544448,COG0021@1,COG0021@2	COG0021@1,COG0021@2
	3WU0N@544448,COG3464@1,COG3464@2	COG3464@1,COG3464@2
	2FNC6@200643,4AQI8@815,4NNBT@976,COG0732@1,COG0732@2	COG0732@1,COG0732@2
	1TPGZ@1239,3VPGP@526524,COG0286@1,COG0286@2	COG0286@1,COG0286@2
	23R1S@183939,2XSZ2@28890,COG0610@1,arCOG00878@2157	COG0610@1,arCOG00878@2157
	1TP7S@1239,248A6@186801,36F2Y@31979,COG0610@1,COG0610@2	COG0610@1,COG0610@2
	3WSYY@544448,COG0468@1,COG0468@2	COG0468@1,COG0468@2
	3WTZG@544448,COG1546@1,COG1546@2	COG1546@1,COG1546@2
	3WTR9@544448,COG0558@1,COG0558@2	COG0558@1,COG0558@2
	3WT93@544448,COG0300@1,COG0300@2	COG0300@1,COG0300@2
	COG3464@1,COG3464@2	COG3464@1,COG3464@2
	COG2077@1,COG2077@2	COG2077@1,COG2077@2
	3WTMF@544448,COG1189@1,COG1189@2	COG1189@1,COG1189@2
	3WSYM@544448,COG1131@1,COG1131@2	COG1131@1,COG1131@2
	1UNDF@1239,4C64R@84406,4HB2T@91061,COG3723@1,COG3723@2	COG3723@1,COG3723@2
	3WUXM@544448,COG1783@1,COG1783@2	COG1783@1,COG1783@2
	3WSYM@544448,COG1131@1,COG1131@2	COG1131@1,COG1131@2
	3WSZ4@544448,COG1182@1,COG1182@2	COG1182@1,COG1182@2
	COG2826@1,COG2826@2	COG2826@1,COG2826@2
	COG2826@1,COG2826@2	COG2826@1,COG2826@2
	1MV9F@1224,1RNAN@1236,1XH5K@135619,COG1061@1,COG1061@2,COG3886@1,COG3886@2	COG1061@1,COG1061@2,COG3886@1,COG3886@2
	3WUEB@544448,COG1061@1,COG1061@2,COG3886@1,COG3886@2	COG1061@1,COG1061@2,COG3886@1,COG3886@2
	3WUEB@544448,COG1061@1,COG1061@2,COG3886@1,COG3886@2	COG1061@1,COG1061@2,COG3886@1,COG3886@2
	2NQZ4@2323,COG1061@1,COG1061@2,COG1112@1,COG1112@2	COG1061@1,COG1061@2,COG1112@1,COG1112@2
	3WSUP@544448,COG0474@1,COG0474@2	COG0474@1,COG0474@2
	COG0454@1,COG0456@2	COG0454@1,COG0456@2
	3WTX8@544448,COG0267@1,COG0267@2	COG0267@1,COG0267@2
	3WSYP@544448,COG0188@1,COG0188@2	COG0188@1,COG0188@2
	3WSVJ@544448,COG0187@1,COG0187@2	COG0187@1,COG0187@2
	3WTGS@544448,COG0344@1,COG0344@2	COG0344@1,COG0344@2
	3WTZS@544448,COG0775@1,COG0775@2	COG0775@1,COG0775@2
	3WT5V@544448,COG1057@1,COG1057@2,COG1713@1,COG1713@2	COG1057@1,COG1057@2,COG1713@1,COG1713@2
	3WTV8@544448,COG3763@1,COG3763@2	COG3763@1,COG3763@2
	3WT0T@544448,COG0173@1,COG0173@2	COG0173@1,COG0173@2
	3WSVQ@544448,COG0124@1,COG0124@2	COG0124@1,COG0124@2
	3WUXM@544448,COG1783@1,COG1783@2	COG1783@1,COG1783@2
	3WUXM@544448,COG1783@1,COG1783@2	COG1783@1,COG1783@2
	1UNDF@1239,1ZEC2@1386,4HB2T@91061,COG3723@1,COG3723@2	COG3723@1,COG3723@2
	1TPU1@1239,4HAXI@91061,COG4626@1,COG4626@2	COG4626@1,COG4626@2
	1VEKN@1239,24RGF@186801,COG1403@1,COG1403@2	COG1403@1,COG1403@2
	1UNDF@1239,3VRYU@526524,COG3723@1,COG3723@2	COG3723@1,COG3723@2
	1UHUQ@1239,2226V@1506553,25E35@186801,COG2189@1,COG2189@2	COG2189@1,COG2189@2
	COG3464@1,COG3464@2	COG3464@1,COG3464@2
	1UNDF@1239,4C64R@84406,4HB2T@91061,COG3723@1,COG3723@2	COG3723@1,COG3723@2
	1UNDF@1239,4C64R@84406,4HB2T@91061,COG3723@1,COG3723@2	COG3723@1,COG3723@2
	3WUXM@544448,COG1783@1,COG1783@2	COG1783@1,COG1783@2
	3WT6Y@544448,COG1161@1,COG1161@2	COG1161@1,COG1161@2
	3WTSZ@544448,COG2179@1,COG2179@2	COG2179@1,COG2179@2
	3WT2Z@544448,COG2957@1,COG2957@2	COG2957@1,COG2957@2
	3WSUV@544448,COG0441@1,COG0441@2	COG0441@1,COG0441@2
	3WSWE@544448,COG0469@1,COG0469@2	COG0469@1,COG0469@2
	3WT3C@544448,COG0205@1,COG0205@2	COG0205@1,COG0205@2
	3WT1W@544448,COG0264@1,COG0264@2	COG0264@1,COG0264@2
	3WT3S@544448,COG0052@1,COG0052@2	COG0052@1,COG0052@2
	COG0736@1,COG0736@2	COG0736@1,COG0736@2
	3WTR4@544448,COG1039@1,COG1039@2	COG1039@1,COG1039@2
	COG2141@1,COG2141@2	COG2141@1,COG2141@2
	COG0705@1,COG0705@2	COG0705@1,COG0705@2
	3WT4B@544448,COG0564@1,COG0564@2	COG0564@1,COG0564@2
	3WTHI@544448,COG0597@1,COG0597@2	COG0597@1,COG0597@2
	3WSX7@544448,COG0060@1,COG0060@2	COG0060@1,COG0060@2
	COG3967@1,COG3967@2	COG3967@1,COG3967@2
	COG1799@1,COG1799@2	COG1799@1,COG1799@2
	3WT2P@544448,COG0206@1,COG0206@2	COG0206@1,COG0206@2
	COG0849@1,COG0849@2	COG0849@1,COG0849@2
	3WT1M@544448,COG0275@1,COG0275@2	COG0275@1,COG0275@2
	COG2001@1,COG2001@2	COG2001@1,COG2001@2
	3WTYB@544448,COG0333@1,COG0333@2	COG0333@1,COG0333@2
	COG1399@1,COG1399@2	COG1399@1,COG1399@2
	COG1737@1,COG1737@2	COG1737@1,COG1737@2
	3WSUD@544448,COG0072@1,COG0072@2,COG0073@1,COG0073@2	COG0072@1,COG0072@2,COG0073@1,COG0073@2
	3WT38@544448,COG0016@1,COG0016@2	COG0016@1,COG0016@2
	3WT5A@544448,COG0577@1,COG0577@2	COG0577@1,COG0577@2
	3WUXM@544448,COG1783@1,COG1783@2	COG1783@1,COG1783@2
	1UNDF@1239,4C64R@84406,4HB2T@91061,COG3723@1,COG3723@2	COG3723@1,COG3723@2
	1UHUQ@1239,2226V@1506553,25E35@186801,COG2189@1,COG2189@2	COG2189@1,COG2189@2
	COG0629@1,COG0629@2	COG0629@1,COG0629@2
	1UNDF@1239,24ECD@186801,36HN4@31979,COG3723@1,COG3723@2	COG3723@1,COG3723@2
	1VEKN@1239,24RGF@186801,COG1403@1,COG1403@2	COG1403@1,COG1403@2
	1MW3A@1224,1RMRA@1236,3W03P@53335,COG0286@1,COG0286@2	COG0286@1,COG0286@2
	3WTHS@544448,COG0286@1,COG0286@2,COG0732@1,COG0732@2	COG0286@1,COG0286@2,COG0732@1,COG0732@2
	1TPU1@1239,22FYQ@1570339,248RI@186801,COG4626@1,COG4626@2	COG4626@1,COG4626@2
	1TPU1@1239,248RI@186801,42EYP@68295,COG4626@1,COG4626@2	COG4626@1,COG4626@2
	3WU0N@544448,COG3464@1,COG3464@2	COG3464@1,COG3464@2
	3WU2X@544448,COG1451@1,COG1451@2	COG1451@1,COG1451@2
	3WSVR@544448,COG0481@1,COG0481@2	COG0481@1,COG0481@2
	COG4720@1,COG4720@2	COG4720@1,COG4720@2
	3WSZ7@544448,COG0223@1,COG0223@2	COG0223@1,COG0223@2
	3WTG0@544448,COG0217@1,COG0217@2	COG0217@1,COG0217@2
	3WU54@544448,COG0454@1,COG0456@2	COG0454@1,COG0456@2
	3WTMJ@544448,COG1214@1,COG1214@2	COG1214@1,COG1214@2
	COG0802@1,COG0802@2	COG0802@1,COG0802@2
	3WTQ2@544448,COG0492@1,COG0492@2	COG0492@1,COG0492@2
	3WV4K@544448,COG2244@1,COG2244@2	COG2244@1,COG2244@2
	3WT1X@544448,COG0564@1,COG0564@2	COG0564@1,COG0564@2
	1TRDX@1239,4HDFS@91061,COG0338@1,COG0338@2	COG0338@1,COG0338@2
	3WT4D@544448,COG0039@1,COG0039@2	COG0039@1,COG0039@2
	COG0338@1,COG0338@2	COG0338@1,COG0338@2
	3WSZ8@544448,COG0513@1,COG0513@2	COG0513@1,COG0513@2
	3WTKA@544448,COG2801@1,COG2801@2,COG2963@1,COG2963@2	COG2801@1,COG2801@2,COG2963@1,COG2963@2
	3WT93@544448,COG0300@1,COG0300@2	COG0300@1,COG0300@2
	3WTV2@544448,COG0184@1,COG0184@2	COG0184@1,COG0184@2
	3WTNC@544448,COG0196@1,COG0196@2	COG0196@1,COG0196@2
	3WTAQ@544448,COG0130@1,COG0130@2	COG0130@1,COG0130@2
	1TT8V@1239,24BFH@186801,36I9T@31979,COG2801@1,COG2801@2	COG2801@1,COG2801@2
	3WTYR@544448,COG1521@1,COG1521@2	COG1521@1,COG1521@2
	3WTS5@544448,COG0452@1,COG0452@2	COG0452@1,COG0452@2
	3WT61@544448,COG2759@1,COG2759@2	COG2759@1,COG2759@2
	3WTEU@544448,COG0190@1,COG0190@2	COG0190@1,COG0190@2
	3WU4K@544448,COG0858@1,COG0858@2	COG0858@1,COG0858@2
	COG1073@1,COG1073@2	COG1073@1,COG1073@2
	3WU0P@544448,COG0818@1,COG0818@2	COG0818@1,COG0818@2
	3WTYW@544448,COG0319@1,COG0319@2	COG0319@1,COG0319@2
	COG1349@1,COG1349@2	COG1349@1,COG1349@2
	3WSWQ@544448,COG0322@1,COG0322@2	COG0322@1,COG0322@2
	3WTQH@544448,COG0292@1,COG0292@2	COG0292@1,COG0292@2
	3WTZ3@544448,COG0291@1,COG0291@2	COG0291@1,COG0291@2
	3WTEA@544448,COG0290@1,COG0290@2	COG0290@1,COG0290@2
	3WU14@544448,COG2801@1,COG2801@2	COG2801@1,COG2801@2
	1TT8V@1239,24BFH@186801,36I9T@31979,COG2801@1,COG2801@2	COG2801@1,COG2801@2
	1TQ1I@1239,4B0TJ@81852,4H9W6@91061,COG1070@1,COG1070@2	COG1070@1,COG1070@2
	3WUWQ@544448,COG1447@1,COG1447@2	COG1447@1,COG1447@2
	COG4928@1,COG4928@2	COG4928@1,COG4928@2
	COG4928@1,COG4928@2	COG4928@1,COG4928@2
	3WUIU@544448,COG1455@1,COG1455@2	COG1455@1,COG1455@2
	3WUXM@544448,COG1783@1,COG1783@2	COG1783@1,COG1783@2
	COG2826@1,COG2826@2	COG2826@1,COG2826@2
	COG2826@1,COG2826@2	COG2826@1,COG2826@2
	COG0454@1,COG0456@2	COG0454@1,COG0456@2
	COG0491@1,COG0491@2	COG0491@1,COG0491@2
	COG0531@1,COG0531@2	COG0531@1,COG0531@2
	3WTCM@544448,COG1073@1,COG1073@2	COG1073@1,COG1073@2
	3WSXD@544448,COG0577@1,COG0577@2	COG0577@1,COG0577@2
	3WSYI@544448,COG1132@1,COG1132@2	COG1132@1,COG1132@2
	3WTUA@544448,COG3599@1,COG3599@2	COG3599@1,COG3599@2
	COG0776@1,COG0776@2	COG0776@1,COG0776@2
	3WTHC@544448,COG1385@1,COG1385@2	COG1385@1,COG1385@2
	COG0237@1,COG0237@2	COG0237@1,COG0237@2
	COG2755@1,COG2755@2	COG2755@1,COG2755@2
	3WTD5@544448,COG0634@1,COG0634@2	COG0634@1,COG0634@2
	1N2D8@1224,1TKHP@1236,1Z8C2@136849,COG3740@1,COG3740@2	COG3740@1,COG3740@2
	1TS6A@1239,3F4Y2@33958,4HCCS@91061,COG4653@1,COG4653@2	COG4653@1,COG4653@2
	COG4372@1,COG4372@2,COG5280@1,COG5280@2,COG5412@1,COG5412@2	COG4372@1,COG4372@2,COG5280@1,COG5280@2,COG5412@1,COG5412@2
	3WU0N@544448,COG3464@1,COG3464@2	COG3464@1,COG3464@2
	3WT0Q@544448,COG0148@1,COG0148@2	COG0148@1,COG0148@2
	3WTE9@544448,COG1322@1,COG1322@2	COG1322@1,COG1322@2
	3WT18@544448,COG0282@1,COG0282@2	COG0282@1,COG0282@2
	3WSW4@544448,COG0280@1,COG0280@2	COG0280@1,COG0280@2
	3WT1V@544448,COG0587@1,COG0587@2	COG0587@1,COG0587@2
	3WT3B@544448,COG0301@1,COG0301@2	COG0301@1,COG0301@2
	COG4477@1,COG4477@2	COG4477@1,COG4477@2
	3WT9S@544448,COG0522@1,COG0522@2	COG0522@1,COG0522@2
	3WT00@544448,COG1461@1,COG1461@2	COG1461@1,COG1461@2
	COG1302@1,COG1302@2	COG1302@1,COG1302@2
	3WTVQ@544448,COG0227@1,COG0227@2	COG0227@1,COG0227@2
	COG1564@1,COG1564@2	COG1564@1,COG1564@2
	3WT4G@544448,COG0036@1,COG0036@2	COG0036@1,COG0036@2
	3WT2Y@544448,COG1162@1,COG1162@2	COG1162@1,COG1162@2
	3WT4P@544448,COG0515@1,COG0515@2	COG0515@1,COG0515@2
	3WTHH@544448,COG0631@1,COG0631@2	COG0631@1,COG0631@2
	3WSYF@544448,COG0820@1,COG0820@2	COG0820@1,COG0820@2
	3WT1H@544448,COG1263@1,COG1263@2,COG1264@1,COG1264@2	COG1263@1,COG1263@2,COG1264@1,COG1264@2
	3WTF2@544448,COG1105@1,COG1105@2	COG1105@1,COG1105@2
	3WSZ5@544448,COG1299@1,COG1299@2,COG1445@1,COG1445@2,COG1762@1,COG1762@2	COG1299@1,COG1299@2,COG1445@1,COG1445@2,COG1762@1,COG1762@2
	3WTIS@544448,COG1349@1,COG1349@2	COG1349@1,COG1349@2
	COG1358@1,COG1358@2	COG1358@1,COG1358@2
	3WTZX@544448,COG2740@1,COG2740@2	COG2740@1,COG2740@2
	3WT42@544448,COG0195@1,COG0195@2	COG0195@1,COG0195@2
	3WU60@544448,COG0779@1,COG0779@2	COG0779@1,COG0779@2
	1UKK3@1239,3VTXZ@526524,COG2189@1,COG2189@2	COG2189@1,COG2189@2
	COG0629@1,COG0629@2	COG0629@1,COG0629@2
	1UNDF@1239,24ECD@186801,36HN4@31979,COG3723@1,COG3723@2	COG3723@1,COG3723@2
	1VEKN@1239,24RGF@186801,COG1403@1,COG1403@2	COG1403@1,COG1403@2
	1TPU1@1239,248RI@186801,42EYP@68295,COG4626@1,COG4626@2	COG4626@1,COG4626@2
	1TP8B@1239,4GZBJ@90964,4HHWD@91061,COG4695@1,COG4695@2	COG4695@1,COG4695@2
	1TS6A@1239,24994@186801,269ST@186813,COG4653@1,COG4653@2	COG4653@1,COG4653@2
	COG4372@1,COG4372@2,COG5280@1,COG5280@2,COG5412@1,COG5412@2	COG4372@1,COG4372@2,COG5280@1,COG5280@2,COG5412@1,COG5412@2
	37B82@32066,COG3600@1,COG3600@2	COG3600@1,COG3600@2
	3WU0N@544448,COG3464@1,COG3464@2	COG3464@1,COG3464@2
	COG0733@1,COG0733@2	COG0733@1,COG0733@2
	COG1264@1,COG1264@2	COG1264@1,COG1264@2
	3WTYT@544448,COG0061@1,COG0061@2	COG0061@1,COG0061@2
	3WSW3@544448,COG0495@1,COG0495@2	COG0495@1,COG0495@2
	COG0526@1,COG0526@2	COG0526@1,COG0526@2
	COG0561@1,COG0561@2	COG0561@1,COG0561@2
	3WU0N@544448,COG3464@1,COG3464@2	COG3464@1,COG3464@2
	23RT5@183939,2XWB2@28890,COG0863@1,arCOG00115@2157	COG0863@1,arCOG00115@2157
	1GDPV@1117,COG1403@1,COG1403@2	COG1403@1,COG1403@2
	3WSZ2@544448,COG3505@1,COG3505@2	COG3505@1,COG3505@2
	1UKK3@1239,3VTXZ@526524,COG2189@1,COG2189@2	COG2189@1,COG2189@2
	3WSZS@544448,COG0433@1,COG0433@2	COG0433@1,COG0433@2
	3WU89@544448,COG1098@1,COG1098@2	COG1098@1,COG1098@2
	37ASC@32066,COG0270@1,COG0270@2	COG0270@1,COG0270@2
	COG3201@1,COG3201@2	COG3201@1,COG3201@2
	3WSZN@544448,COG0571@1,COG0571@2	COG0571@1,COG0571@2
	3WT94@544448,COG0416@1,COG0416@2	COG0416@1,COG0416@2
	3WU9V@544448,COG1185@1,COG1185@2	COG1185@1,COG1185@2
	COG0607@1,COG0607@2	COG0607@1,COG0607@2
	3WSX8@544448,COG0484@1,COG0484@2	COG0484@1,COG0484@2
	3WT0V@544448,COG0443@1,COG0443@2	COG0443@1,COG0443@2
	3WTU7@544448,COG0576@1,COG0576@2	COG0576@1,COG0576@2
	3WSUS@544448,COG0561@1,COG0561@2	COG0561@1,COG0561@2
	3WTKS@544448,COG0656@1,COG0656@2	COG0656@1,COG0656@2
	COG0697@1,COG0697@2	COG0697@1,COG0697@2
	3WSXR@544448,COG0260@1,COG0260@2	COG0260@1,COG0260@2
	3WT2E@544448,COG0474@1,COG0474@2	COG0474@1,COG0474@2
	COG1440@1,COG1440@2	COG1440@1,COG1440@2
	1V3WT@1239,23JAN@182709,4HH8I@91061,COG0629@1,COG0629@2	COG0629@1,COG0629@2
	3WSVB@544448,COG1488@1,COG1488@2	COG1488@1,COG1488@2
	COG0073@1,COG0073@2	COG0073@1,COG0073@2
	3WSYD@544448,COG1363@1,COG1363@2	COG1363@1,COG1363@2
	3WT33@544448,COG1307@1,COG1307@2	COG1307@1,COG1307@2
	3WT8T@544448,COG1307@1,COG1307@2	COG1307@1,COG1307@2
	3WTHW@544448,COG0735@1,COG0735@2	COG0735@1,COG0735@2
	COG0236@1,COG0236@2	COG0236@1,COG0236@2
	3WT27@544448,COG0441@1,COG0441@2	COG0441@1,COG0441@2
	3WT5J@544448,COG1502@1,COG1502@2	COG1502@1,COG1502@2
	3WT0E@544448,COG0168@1,COG0168@2	COG0168@1,COG0168@2
	3WSW5@544448,COG0569@1,COG0569@2	COG0569@1,COG0569@2
	3WSWV@544448,COG0064@1,COG0064@2	COG0064@1,COG0064@2
	3WT0C@544448,COG0154@1,COG0154@2	COG0154@1,COG0154@2
	COG0721@1,COG0721@2	COG0721@1,COG0721@2
	3WTH0@544448,COG2190@1,COG2190@2	COG2190@1,COG2190@2
	3WSWH@544448,COG1080@1,COG1080@2	COG1080@1,COG1080@2
	3WSV7@544448,COG0081@1,COG0081@2	COG0081@1,COG0081@2
	3WTDP@544448,COG0080@1,COG0080@2	COG0080@1,COG0080@2
	3WU14@544448,COG2801@1,COG2801@2	COG2801@1,COG2801@2
	1TT8V@1239,24BFH@186801,36I9T@31979,COG2801@1,COG2801@2	COG2801@1,COG2801@2
	3WSZ2@544448,COG3505@1,COG3505@2	COG3505@1,COG3505@2
	3WU0N@544448,COG3464@1,COG3464@2	COG3464@1,COG3464@2
	3WU0N@544448,COG3464@1,COG3464@2	COG3464@1,COG3464@2
	3WU30@544448,COG0212@1,COG0212@2	COG0212@1,COG0212@2
	3WSXA@544448,COG0719@1,COG0719@2	COG0719@1,COG0719@2
	3WU77@544448,COG0822@1,COG0822@2	COG0822@1,COG0822@2
	3WU1Z@544448,COG0719@1,COG0719@2	COG0719@1,COG0719@2
	3WTCP@544448,COG0396@1,COG0396@2	COG0396@1,COG0396@2
	3WTPI@544448,COG0537@1,COG0537@2	COG0537@1,COG0537@2
	3WTFW@544448,COG0602@1,COG0602@2,COG2077@1,COG2077@2	COG0602@1,COG0602@2,COG2077@1,COG2077@2
	3WT7V@544448,COG0542@1,COG0542@2	COG0542@1,COG0542@2
	3WTXY@544448,COG0507@1,COG0507@2,COG1112@1,COG1112@2,COG1196@1,COG1196@2	COG0507@1,COG0507@2,COG1112@1,COG1112@2,COG1196@1,COG1196@2
	3WTKX@544448,COG0103@1,COG0103@2	COG0103@1,COG0103@2
	3WTDG@544448,COG0102@1,COG0102@2	COG0102@1,COG0102@2
	3WSZW@544448,COG0112@1,COG0112@2	COG0112@1,COG0112@2
	3WTJA@544448,COG0692@1,COG0692@2	COG0692@1,COG0692@2
	3WTQ6@544448,COG1739@1,COG1739@2	COG1739@1,COG1739@2
	3WU5T@544448,COG2200@1,COG2200@2	COG2200@1,COG2200@2
	3WU0N@544448,COG3464@1,COG3464@2	COG3464@1,COG3464@2
	3WSXD@544448,COG0577@1,COG0577@2	COG0577@1,COG0577@2
	3WTKQ@544448,COG0222@1,COG0222@2	COG0222@1,COG0222@2
	3WTH9@544448,COG0244@1,COG0244@2	COG0244@1,COG0244@2
	3WSVG@544448,COG0191@1,COG0191@2	COG0191@1,COG0191@2
	3WT57@544448,COG0266@1,COG0266@2	COG0266@1,COG0266@2
	3WT2S@544448,COG0258@1,COG0258@2,COG0749@1,COG0749@2	COG0258@1,COG0258@2,COG0749@1,COG0749@2
	COG1947@1,COG1947@2	COG1947@1,COG1947@2
	3WTCB@544448,COG0030@1,COG0030@2	COG0030@1,COG0030@2
	3WTMB@544448,COG1658@1,COG1658@2	COG1658@1,COG1658@2
	COG1077@1,COG1077@2	COG1077@1,COG1077@2
	COG1077@1,COG1077@2	COG1077@1,COG1077@2
	3WUBZ@544448,COG1077@1,COG1077@2	COG1077@1,COG1077@2
	COG1077@1,COG1077@2	COG1077@1,COG1077@2
	3WSY0@544448,COG0084@1,COG0084@2	COG0084@1,COG0084@2
	3WSVW@544448,COG0486@1,COG0486@2	COG0486@1,COG0486@2
	3WSXV@544448,COG0706@1,COG0706@2	COG0706@1,COG0706@2
	COG0594@1,COG0594@2	COG0594@1,COG0594@2
	3WU02@544448,COG0230@1,COG0230@2	COG0230@1,COG0230@2
	3WT11@544448,COG0516@1,COG0516@2,COG0517@1,COG0517@2	COG0516@1,COG0516@2,COG0517@1,COG0517@2
	3WSVS@544448,COG0188@1,COG0188@2	COG0188@1,COG0188@2
	3WTCT@544448,COG0125@1,COG0125@2	COG0125@1,COG0125@2
	3WT4M@544448,COG0508@1,COG0508@2	COG0508@1,COG0508@2
	3WTMD@544448,COG0356@1,COG0356@2	COG0356@1,COG0356@2
	3WTTV@544448,COG0359@1,COG0359@2	COG0359@1,COG0359@2
	3WTCS@544448,COG0704@1,COG0704@2	COG0704@1,COG0704@2
	3WT15@544448,COG0283@1,COG0283@2	COG0283@1,COG0283@2
	3WU50@544448,COG1528@1,COG1528@2	COG1528@1,COG1528@2
	3WSYW@544448,COG0575@1,COG0575@2	COG0575@1,COG0575@2
	3WTPV@544448,COG0211@1,COG0211@2	COG0211@1,COG0211@2
	3WT2X@544448,COG0207@1,COG0207@2	COG0207@1,COG0207@2
	1TS3G@1239,4IQ0X@91061,COG0270@1,COG0270@2	COG0270@1,COG0270@2
	3WSYJ@544448,COG1131@1,COG1131@2	COG1131@1,COG1131@2
	1TR16@1239,248MW@186801,36F52@31979,COG0561@1,COG0561@2	COG0561@1,COG0561@2
	3WTC4@544448,COG1737@1,COG1737@2	COG1737@1,COG1737@2
	3WT90@544448,COG1420@1,COG1420@2	COG1420@1,COG1420@2
	3WSW6@544448,COG0162@1,COG0162@2	COG0162@1,COG0162@2
	3WSX5@544448,COG0272@1,COG0272@2	COG0272@1,COG0272@2
