# Supplementary material for: Genome analysis of Spiroplasma citri strains from different host plants and its leafhopper vectors
Source: BMC Genomics. 2021 May 22;22:373. doi: 10.1186/s12864-021-07637-8 (PMC8140453; doi:10.1186/s12864-021-07637-8)
Supplement: Supplementary file 4 — Additional file 4: Supplementary Table S4. Summary of PHAge Search Tool Enhanced Release (PHASTER) analysis of Spiroplasma citri strains [file 12864_2021_7637_MOESM4_ESM.xlsx]

## Sheet: Sheet1
Table S4. Summary of PHAge Search Tool Enhanced Release (PHASTER) analysis of S. citri strains
C189
Predicted region	Region Length	Completedness (score)	Specific keyword	Region position	Start bp	End bp	tRNA number	Total protein number	Phage hit protein number	Hypothetical protein number	Phage + hypo protein percentage	Bacterial protein number	ATT site showup	Phage species number	Most common phage name (hit gene count)	First most common phage number	First most common phage percentage	GC percentage
1	109.4Kb	intact(125)	tail,protease,transposase	Chromosome	1579	110981	0	208	41	167	1	0	no	15	PHAGE_Spirop_1_R8A2B_NC_001365(10),PHAGE_Spirop_SkV1_CR2_3x_NC_009987(8),PHAGE_Spirop_1_C74_NC_003793(8),PHAGE_Bacill_G_NC_023719(5),PHAGE_Bacill_PBS1_NC_043027(5),PHAGE_Bacill_AR9_NC_031039(4),PHAGE_Bacill_vB_BanS_Tsamsa_NC_023007(2),PHAGE_Vibrio_SSP002_NC_041910(2),PHAGE_Yersin_phiR1_37_NC_016163(2),PHAGE_Pseudo_PA7_NC_042060(1),PHAGE_Phormi_MIS_PhV1A_NC_029032(1),PHAGE_Strept_phiARI0004_NC_031…	18	0.048	0.2607
2	9.8Kb	intact(120)	transposase,terminase	Chromosome	493736	503550	0	22	13	9	1	0	no	5	PHAGE_Staphy_phi2958PVL_NC_011344(1),PHAGE_Staphy_42E_NC_007052(1),PHAGE_Staphy_47_NC_007054(1),PHAGE_Bacill_G_NC_023719(1),PHAGE_Clostr_phiCDHM13_NC_029116(1),PHAGE_Clostr_phiCDHM11_NC_029001(1),PHAGE_Staphy_vB_SauS_phi2_NC_028862(1),PHAGE_Caulob_Cr30_NC_025422(1),PHAGE_Clostr_phiCD506_NC_028838(1),PHAGE_Clostr_phiMMP04_NC_019422(1),PHAGE_Staphy_Slt_NC_002661(1),PHAGE_Staphy_tp310_2_NC_009762(1)…	9	0.0454	0.238
3	80.9Kb	intact(103)	tail,head,portal,terminase	Chromosome	581555	662543	0	192	38	154	1	0	no	19	PHAGE_Spirop_SkV1_CR2_3x_NC_009987(9),PHAGE_Spirop_1_C74_NC_003793(8),PHAGE_Spirop_1_R8A2B_NC_001365(7),PHAGE_Geobac_E2_NC_009552(2),PHAGE_Bacill_G_NC_023719(2),PHAGE_Clostr_phiCDHM11_NC_029001(2),PHAGE_Clostr_phiMMP04_NC_019422(2),PHAGE_Clostr_phiCD506_NC_028838(2),PHAGE_Clostr_phiCD481_1_NC_028951(2),PHAGE_Clostr_phiCDHM13_NC_029116(2),PHAGE_Cronob_vB_CsaM_GAP32_NC_019401(1),PHAGE_Synech_S_SSM7…	18	0.0468	0.2435
4	7.1Kb	intact(112)	transposase	Chromosome	733202	740303	0	19	18	1	1	0	no	1	PHAGE_Spirop_1_R8A2B_NC_001365(9),PHAGE_Spirop_1_C74_NC_003793(7),PHAGE_Spirop_SkV1_CR2_3x_NC_009987(7),PHAGE_Spirop_SVTS2_NC_001270(1)	18	0.4736	0.2357
5	22Kb	intact(125)	transposase	Chromosome	752165	774181	0	48	42	6	1	0	no	2	PHAGE_Spirop_1_R8A2B_NC_001365(10),PHAGE_Spirop_1_C74_NC_003793(7),PHAGE_Spirop_SkV1_CR2_3x_NC_009987(7),PHAGE_Staphy_phiPV83_NC_002486(1),PHAGE_Staphy_StauST398_4_NC_023499(1),PHAGE_Spirop_SVTS2_NC_001270(1)	40	0.2083	0.2284
6	16.6Kb	intact(125)	tail,transposase	Chromosome	854673	871337	0	36	26	10	1	0	no	8	PHAGE_Spirop_1_R8A2B_NC_001365(10),PHAGE_Spirop_SkV1_CR2_3x_NC_009987(7),PHAGE_Spirop_1_C74_NC_003793(7),PHAGE_Bacill_G_NC_023719(3),PHAGE_Bacill_AR9_NC_031039(2),PHAGE_Bacill_PBS1_NC_043027(2),PHAGE_Geobac_E3_NC_029073(1),PHAGE_Bacill_SP_15_NC_031245(1),PHAGE_Lactoc_949_NC_015263(1),PHAGE_Staphy_phiPV83_NC_002486(1),PHAGE_Lactoc_phiL47_NC_023574(1),PHAGE_Plankt_PaV_LD_NC_016564(1),PHAGE_Staphy_S…	17	0.2777	0.2578
7	9.8Kb	intact(112)	NA	Chromosome	878324	888187	0	29	22	7	1	0	no	3	PHAGE_Spirop_SkV1_CR2_3x_NC_009987(9),PHAGE_Spirop_1_R8A2B_NC_001365(9),PHAGE_Spirop_1_C74_NC_003793(8),PHAGE_Spirop_SVTS2_NC_001270(3)	14	0.3103	0.24
8	12.5Kb	intact(92)	NA	Chromosome	896898	909399	0	28	20	8	1	0	no	6	PHAGE_Spirop_SkV1_CR2_3x_NC_009987(8),PHAGE_Spirop_1_C74_NC_003793(8),PHAGE_Spirop_1_R8A2B_NC_001365(7),PHAGE_Lactob_iA2_NC_028830(2),PHAGE_Clostr_phiCTC2A_NC_030949(1),PHAGE_Lactob_PLE2_NC_031036(1),PHAGE_Mannhe_vB_MhM_587AP1_NC_028898(1),PHAGE_Lister_A118_NC_003216(1),PHAGE_Lister_vB_LmoS_293_NC_028929(1),PHAGE_Clostr_phiCTC2B_NC_030951(1),PHAGE_Mannhe_vB_MhS_1152AP2_NC_028956(1),PHAGE_Mannhe_v…	14	0.2857	0.2281
9	9.7Kb	questionable(80)	tail,head,portal,terminase	Chromosome	984396	994137	0	19	9	10	1	0	no	8	PHAGE_Clostr_phiCDHM13_NC_029116(2),PHAGE_Clostr_phiCDHM11_NC_029001(2),PHAGE_Clostr_phiMMP04_NC_019422(2),PHAGE_Clostr_phiCD506_NC_028838(2),PHAGE_Clostr_phiCD481_1_NC_028951(2),PHAGE_Arthro_Galaxy_NC_041876(1),PHAGE_Lactoc_bIL285_NC_002666(1),PHAGE_Strept_phiARI0923_NC_030946(1),PHAGE_Vibrio_12B8_NC_021073(1),PHAGE_Strept_phiC31_NC_001978(1),PHAGE_Synech_S_CBS1_NC_016164(1),PHAGE_Staphy_23MRA_N…	2	0.1052	0.2288
10	6.6Kb	incomplete(10)	NA	Chromosome	997932	1004559	0	21	8	13	1	0	no	5	PHAGE_Spirop_SkV1_CR2_3x_NC_009987(1),PHAGE_Lister_A118_NC_003216(1),PHAGE_Vibrio_vB_VchM_138_NC_019518(1),PHAGE_Lister_vB_LmoS_293_NC_028929(1),PHAGE_Clostr_phiCTC2B_NC_030951(1),PHAGE_Staphy_vB_SauM_Romulus_NC_020877(1),PHAGE_Pseudo_H105/1_NC_015293(1),PHAGE_Spirop_1_C74_NC_003793(1),PHAGE_Vibrio_CP_T1_NC_019457(1),PHAGE_Bacill_BM5_NC_029069(1),PHAGE_Spirop_1_R8A2B_NC_001365(1),PHAGE_Entero_SfV…	3	0.0476	0.215
11	16.9Kb	intact(100)	transposase	Chromosome	1035792	1052745	0	36	31	5	1	0	no	4	PHAGE_Spirop_SkV1_CR2_3x_NC_009987(8),PHAGE_Spirop_1_R8A2B_NC_001365(8),PHAGE_Spirop_1_C74_NC_003793(7),PHAGE_Prochl_P_SSM7_NC_015290(1),PHAGE_Burkho_phiE255_NC_009237(1),PHAGE_Synech_S_SKS1_NC_020851(1),PHAGE_Spirop_SVTS2_NC_001270(1),PHAGE_Prochl_P_SSM2_NC_006883(1)	28	0.2222	0.2374
12	12.5Kb	intact(100)	transposase,lysis	Chromosome	1110463	1122989	0	23	18	5	1	0	no	4	PHAGE_Spirop_SkV1_CR2_3x_NC_009987(8),PHAGE_Spirop_1_C74_NC_003793(8),PHAGE_Spirop_1_R8A2B_NC_001365(8),PHAGE_Agroba_Atu_ph07_NC_042013(1),PHAGE_Mannhe_vB_MhM_587AP1_NC_028898(1),PHAGE_Escher_4_NC_027364(1),PHAGE_Mannhe_vB_MhS_535AP2_NC_028853(1),PHAGE_Yersin_fHe_Yen9_04_NC_042116(1),PHAGE_Escher_RCS47_NC_042128(1),PHAGE_Mannhe_vB_MhS_1152AP2_NC_028956(1),PHAGE_Spirop_SVTS2_NC_001270(1),PHAGE_Esc…	11	0.3478	0.238
13	12.4Kb	intact(126)	NA	Chromosome	1131812	1144272	0	35	17	18	1	0	no	1	PHAGE_Spirop_SVTS2_NC_001270(11),PHAGE_Spirop_1_C74_NC_003793(1),PHAGE_Spirop_SkV1_CR2_3x_NC_009987(1),PHAGE_Spirop_1_R8A2B_NC_001365(1),PHAGE_Clostr_phiSM101_NC_008265(1)	17	0.3142	0.2273
14	12.6Kb	intact(115)	NA	Chromosome	1146884	1159528	0	37	22	15	1	0	no	1	PHAGE_Spirop_SVTS2_NC_001270(10),PHAGE_Spirop_1_C74_NC_003793(1),PHAGE_Spirop_SkV1_CR2_3x_NC_009987(1),PHAGE_Spirop_1_R8A2B_NC_001365(1)	22	0.2702	0.2358
15	13.8Kb	intact(138)	transposase	Chromosome	1162632	1176489	0	41	23	18	1	0	no	2	PHAGE_Spirop_SVTS2_NC_001270(12),PHAGE_Spirop_1_R8A2B_NC_001365(3),PHAGE_Spirop_1_C74_NC_003793(1),PHAGE_Spirop_SkV1_CR2_3x_NC_009987(1)	21	0.2926	0.2272
16	7Kb	questionable(87)	NA	Chromosome	1204783	1211848	0	16	12	4	1	0	no	3	PHAGE_Spirop_1_C74_NC_003793(7),PHAGE_Spirop_1_R8A2B_NC_001365(7),PHAGE_Spirop_SkV1_CR2_3x_NC_009987(6),PHAGE_Bacill_0305phi8_36_NC_009760(1),PHAGE_Geobac_E3_NC_029073(1),PHAGE_Burkho_phiE255_NC_009237(1),PHAGE_Bacill_SPbeta_NC_001884(1),PHAGE_Spirop_SVTS2_NC_001270(1),PHAGE_Burkho_BcepMu_NC_005882(1)	9	0.4375	0.2378
17	9.1Kb	intact(100)	NA	Chromosome	1277078	1286196	0	24	23	1	1	0	no	2	PHAGE_Spirop_1_R8A2B_NC_001365(8),PHAGE_Spirop_1_C74_NC_003793(7),PHAGE_Spirop_SkV1_CR2_3x_NC_009987(7),PHAGE_Spirop_SVTS2_NC_001270(1)	21	0.3333	0.2428
18	40.5Kb	intact(120)	terminase,portal,tail,transposase	Chromosome	1306958	1347537	0	80	20	60	1	0	no	12	PHAGE_Spirop_1_R8A2B_NC_001365(6),PHAGE_Spirop_SkV1_CR2_3x_NC_009987(4),PHAGE_Spirop_1_C74_NC_003793(4),PHAGE_Clostr_phiCDHM13_NC_029116(2),PHAGE_Bacill_1_NC_009737(2),PHAGE_Clostr_phiCDHM11_NC_029001(2),PHAGE_Clostr_phiMMP04_NC_019422(2),PHAGE_Clostr_phiCD506_NC_028838(2),PHAGE_Clostr_phiCD481_1_NC_028951(2),PHAGE_Geobac_GBSV1_NC_008376(2),PHAGE_Staphy_StauST398_2_NC_021323(1),PHAGE_Arthro_Galax…	9	0.075	0.2407
19	7Kb	intact(125)	transposase	Chromosome	1424485	1431532	0	22	19	3	1	0	no	2	PHAGE_Spirop_1_R8A2B_NC_001365(10),PHAGE_Spirop_1_C74_NC_003793(9),PHAGE_Spirop_SkV1_CR2_3x_NC_009987(8),PHAGE_Spirop_SVTS2_NC_001270(1)	18	0.4545	0.2362
20	7.5Kb	intact(100)	transposase	Chromosome	1462989	1470547	0	19	17	2	1	0	no	2	PHAGE_Spirop_1_R8A2B_NC_001365(8),PHAGE_Spirop_1_C74_NC_003793(6),PHAGE_Spirop_SkV1_CR2_3x_NC_009987(6),PHAGE_Staphy_phiPV83_NC_002486(1),PHAGE_Staphy_StauST398_4_NC_023499(1),PHAGE_Spirop_SVTS2_NC_001270(1)	16	0.421	0.2356
21	26.2Kb	intact(125)	transposase	Chromosome	1514406	1540703	0	62	34	28	1	0	no	2	PHAGE_Spirop_1_R8A2B_NC_001365(10),PHAGE_Spirop_1_C74_NC_003793(9),PHAGE_Spirop_SkV1_CR2_3x_NC_009987(9),PHAGE_Staphy_phiPV83_NC_002486(1),PHAGE_Staphy_StauST398_4_NC_023499(1),PHAGE_Spirop_SVTS2_NC_001270(1)	31	0.1612	0.2417
LB 319
Predicted region	Region Length	Completedness (score)	Specific keyword	Region position	Start bp	End bp	tRNA number	Total protein number	Phage hit protein number	Hypothetical protein number	Phage + hypo protein percentage	Bacterial protein number	ATT site showup	Phage species number	Most common phage name (hit gene count)	First most common phage number	First most common phage percentage	GC percentage
1	109.4Kb	intact(125)	tail,protease,plate,transposase	Chromosome	1579	110981	0	206	41	165	1	0	no	16	PHAGE_Spirop_1_R8A2B_NC_001365(10),PHAGE_Spirop_SkV1_CR2_3x_NC_009987(8),PHAGE_Spirop_1_C74_NC_003793(8),PHAGE_Bacill_G_NC_023719(5),PHAGE_Bacill_PBS1_NC_043027(5),PHAGE_Bacill_AR9_NC_031039(4),PHAGE_Bacill_vB_BanS_Tsamsa_NC_023007(2),PHAGE_Vibrio_SSP002_NC_041910(2),PHAGE_Yersin_phiR1_37_NC_016163(2),PHAGE_Pseudo_PA7_NC_042060(1),PHAGE_Phormi_MIS_PhV1A_NC_029032(1),PHAGE_Strept_phiARI0004_NC_031…	17	0.0485	0.2607
2	9.8Kb	intact(120)	transposase,terminase	Chromosome	493713	503525	0	22	13	9	1	0	no	5	PHAGE_Staphy_phi2958PVL_NC_011344(1),PHAGE_Staphy_42E_NC_007052(1),PHAGE_Staphy_47_NC_007054(1),PHAGE_Bacill_G_NC_023719(1),PHAGE_Clostr_phiCDHM13_NC_029116(1),PHAGE_Clostr_phiCDHM11_NC_029001(1),PHAGE_Staphy_vB_SauS_phi2_NC_028862(1),PHAGE_Caulob_Cr30_NC_025422(1),PHAGE_Clostr_phiCD506_NC_028838(1),PHAGE_Clostr_phiMMP04_NC_019422(1),PHAGE_Staphy_Slt_NC_002661(1),PHAGE_Staphy_tp310_2_NC_009762(1)…	9	0.0454	0.2379
3	9.8Kb	intact(112)	transposase	Chromosome	507320	517128	0	26	19	7	1	0	no	2	PHAGE_Spirop_1_R8A2B_NC_001365(9),PHAGE_Spirop_1_C74_NC_003793(7),PHAGE_Spirop_SkV1_CR2_3x_NC_009987(7),PHAGE_Staphy_phiPV83_NC_002486(1),PHAGE_Staphy_StauST398_4_NC_023499(1),PHAGE_Yersin_phiR1_37_NC_016163(1),PHAGE_Spirop_SVTS2_NC_001270(1)	18	0.3461	0.2389
4	17.1Kb	incomplete(50)	head,portal,terminase	Chromosome	609931	627064	0	39	14	25	1	0	no	12	PHAGE_Clostr_phiCDHM11_NC_029001(2),PHAGE_Clostr_phiCD506_NC_028838(2),PHAGE_Clostr_phiMMP04_NC_019422(2),PHAGE_Clostr_phiCD481_1_NC_028951(2),PHAGE_Clostr_phiCDHM13_NC_029116(2),PHAGE_Spirop_SkV1_CR2_3x_NC_009987(1),PHAGE_Staphy_StauST398_2_NC_021323(1),PHAGE_Lister_A118_NC_003216(1),PHAGE_Vibrio_vB_VchM_138_NC_019518(1),PHAGE_Pseudo_H105/1_NC_015293(1),PHAGE_Vibrio_12B8_NC_021073(1),PHAGE_Liste…	2	0.0512	0.221
5	8.9Kb	incomplete(10)	NA	Chromosome	671053	679993	0	21	8	13	1	0	no	6	PHAGE_Spirop_SkV1_CR2_3x_NC_009987(1),PHAGE_Synech_S_SSM7_NC_015287(1),PHAGE_Lister_A118_NC_003216(1),PHAGE_Lister_vB_LmoS_293_NC_028929(1),PHAGE_Vibrio_vB_VchM_138_NC_019518(1),PHAGE_Clostr_phiCTC2B_NC_030951(1),PHAGE_Staphy_vB_SauM_Romulus_NC_020877(1),PHAGE_Pseudo_H105/1_NC_015293(1),PHAGE_Spirop_1_C74_NC_003793(1),PHAGE_Bacill_BM5_NC_029069(1),PHAGE_Vibrio_CP_T1_NC_019457(1),PHAGE_Entero_SfV_…	2	0.0476	0.219
6	37.3Kb	intact(103)	terminase,portal,head,tail	Chromosome	683790	721109	0	83	28	55	1	0	no	13	PHAGE_Spirop_SkV1_CR2_3x_NC_009987(9),PHAGE_Spirop_1_C74_NC_003793(8),PHAGE_Spirop_1_R8A2B_NC_001365(7),PHAGE_Clostr_phiCDHM11_NC_029001(2),PHAGE_Clostr_phiMMP04_NC_019422(2),PHAGE_Clostr_phiCD506_NC_028838(2),PHAGE_Clostr_phiCD481_1_NC_028951(2),PHAGE_Clostr_phiCDHM13_NC_029116(2),PHAGE_Cronob_vB_CsaM_GAP32_NC_019401(1),PHAGE_Klebsi_phiKO2_NC_005857(1),PHAGE_Vibrio_12B8_NC_021073(1),PHAGE_Staphy…	16	0.1084	0.2249
7	7.1Kb	intact(112)	transposase	Chromosome	808044	815144	0	20	19	1	1	0	no	1	PHAGE_Spirop_1_R8A2B_NC_001365(9),PHAGE_Spirop_1_C74_NC_003793(7),PHAGE_Spirop_SkV1_CR2_3x_NC_009987(7),PHAGE_Spirop_SVTS2_NC_001270(1)	19	0.45	0.2357
8	11.2Kb	intact(125)	transposase	Chromosome	827008	838302	0	25	22	3	1	0	no	2	PHAGE_Spirop_1_R8A2B_NC_001365(10),PHAGE_Spirop_SkV1_CR2_3x_NC_009987(8),PHAGE_Spirop_1_C74_NC_003793(7),PHAGE_Staphy_phiPV83_NC_002486(1),PHAGE_Staphy_StauST398_4_NC_023499(1),PHAGE_Spirop_SVTS2_NC_001270(1)	21	0.4	0.225
9	8.3Kb	intact(100)	transposase	Chromosome	855462	863851	0	21	19	2	1	0	no	1	PHAGE_Spirop_1_R8A2B_NC_001365(8),PHAGE_Spirop_1_C74_NC_003793(5),PHAGE_Spirop_SkV1_CR2_3x_NC_009987(5),PHAGE_Staphy_phiPV83_NC_002486(1),PHAGE_Staphy_StauST398_4_NC_023499(1),PHAGE_Spirop_SVTS2_NC_001270(1)	19	0.3809	0.2365
10	16.6Kb	intact(125)	tail,transposase	Chromosome	963017	979679	0	37	26	11	1	0	no	8	PHAGE_Spirop_1_R8A2B_NC_001365(10),PHAGE_Spirop_SkV1_CR2_3x_NC_009987(7),PHAGE_Spirop_1_C74_NC_003793(7),PHAGE_Bacill_G_NC_023719(3),PHAGE_Bacill_AR9_NC_031039(2),PHAGE_Bacill_PBS1_NC_043027(2),PHAGE_Geobac_E3_NC_029073(1),PHAGE_Bacill_SP_15_NC_031245(1),PHAGE_Lactoc_949_NC_015263(1),PHAGE_Staphy_phiPV83_NC_002486(1),PHAGE_Lactoc_phiL47_NC_023574(1),PHAGE_Plankt_PaV_LD_NC_016564(1),PHAGE_Staphy_S…	17	0.2702	0.2579
11	31Kb	intact(125)	transposase	Chromosome	986650	1017725	0	76	43	33	1	0	no	6	PHAGE_Spirop_1_R8A2B_NC_001365(10),PHAGE_Spirop_SkV1_CR2_3x_NC_009987(9),PHAGE_Spirop_1_C74_NC_003793(9),PHAGE_Spirop_SVTS2_NC_001270(4),PHAGE_Lactob_iA2_NC_028830(2),PHAGE_Clostr_phiCTC2A_NC_030949(1),PHAGE_Lactob_PLE2_NC_031036(1),PHAGE_Mannhe_vB_MhM_587AP1_NC_028898(1),PHAGE_Lister_A118_NC_003216(1),PHAGE_Lister_vB_LmoS_293_NC_028929(1),PHAGE_Clostr_phiCTC2B_NC_030951(1),PHAGE_Mannhe_vB_MhS_11…	26	0.1315	0.2426
12	17Kb	intact(112)	transposase	Chromosome	1151560	1168633	0	35	30	5	1	0	no	3	PHAGE_Spirop_1_R8A2B_NC_001365(9),PHAGE_Spirop_SkV1_CR2_3x_NC_009987(8),PHAGE_Spirop_1_C74_NC_003793(7),PHAGE_Staphy_StauST398_4_NC_023499(1),PHAGE_Prochl_P_SSM7_NC_015290(1),PHAGE_Burkho_phiE255_NC_009237(1),PHAGE_Staphy_phiPV83_NC_002486(1),PHAGE_Synech_S_SKS1_NC_020851(1),PHAGE_Spirop_SVTS2_NC_001270(1),PHAGE_Prochl_P_SSM2_NC_006883(1)	28	0.2571	0.2371
13	12.6Kb	intact(100)	transposase,lysis	Chromosome	1226354	1238956	0	23	18	5	1	0	no	4	PHAGE_Spirop_SkV1_CR2_3x_NC_009987(8),PHAGE_Spirop_1_C74_NC_003793(8),PHAGE_Spirop_1_R8A2B_NC_001365(8),PHAGE_Agroba_Atu_ph07_NC_042013(1),PHAGE_Mannhe_vB_MhM_587AP1_NC_028898(1),PHAGE_Escher_4_NC_027364(1),PHAGE_Mannhe_vB_MhS_535AP2_NC_028853(1),PHAGE_Yersin_fHe_Yen9_04_NC_042116(1),PHAGE_Escher_RCS47_NC_042128(1),PHAGE_Mannhe_vB_MhS_1152AP2_NC_028956(1),PHAGE_Spirop_SVTS2_NC_001270(1),PHAGE_Esc…	11	0.3478	0.2376
14	35.2Kb	intact(126)	NA	Chromosome	1247778	1283043	0	98	56	42	1	0	no	1	PHAGE_Spirop_SVTS2_NC_001270(11),PHAGE_Spirop_1_C74_NC_003793(1),PHAGE_Spirop_SkV1_CR2_3x_NC_009987(1),PHAGE_Spirop_1_R8A2B_NC_001365(1),PHAGE_Clostr_phiSM101_NC_008265(1)	56	0.1122	0.2235
15	26.9Kb	intact(115)	transposase	Chromosome	1285655	1312570	0	75	40	35	1	0	no	2	PHAGE_Spirop_SVTS2_NC_001270(10),PHAGE_Spirop_1_R8A2B_NC_001365(2),PHAGE_Spirop_1_C74_NC_003793(1),PHAGE_Spirop_SkV1_CR2_3x_NC_009987(1)	38	0.1333	0.2298
16	7Kb	questionable(87)	NA	Chromosome	1340867	1347932	0	16	12	4	1	0	no	3	PHAGE_Spirop_1_C74_NC_003793(7),PHAGE_Spirop_1_R8A2B_NC_001365(7),PHAGE_Spirop_SkV1_CR2_3x_NC_009987(6),PHAGE_Bacill_0305phi8_36_NC_009760(1),PHAGE_Geobac_E3_NC_029073(1),PHAGE_Burkho_phiE255_NC_009237(1),PHAGE_Bacill_SPbeta_NC_001884(1),PHAGE_Spirop_SVTS2_NC_001270(1),PHAGE_Burkho_BcepMu_NC_005882(1)	9	0.4375	0.2378
17	9.1Kb	intact(100)	NA	Chromosome	1413156	1422274	0	24	23	1	1	0	no	2	PHAGE_Spirop_1_R8A2B_NC_001365(8),PHAGE_Spirop_1_C74_NC_003793(7),PHAGE_Spirop_SkV1_CR2_3x_NC_009987(7),PHAGE_Spirop_SVTS2_NC_001270(1)	21	0.3333	0.2428
18	19Kb	questionable(70)	terminase,portal,tail	Chromosome	1432745	1451829	0	41	14	27	1	0	no	12	PHAGE_Geobac_E2_NC_009552(2),PHAGE_Clostr_phiCDHM11_NC_029001(2),PHAGE_Clostr_phiMMP04_NC_019422(2),PHAGE_Clostr_phiCD506_NC_028838(2),PHAGE_Clostr_phiCD481_1_NC_028951(2),PHAGE_Clostr_phiCDHM13_NC_029116(2),PHAGE_Staphy_StauST398_2_NC_021323(1),PHAGE_Spirop_SkV1_CR2_3x_NC_009987(1),PHAGE_Lister_A118_NC_003216(1),PHAGE_Vibrio_vB_VchM_138_NC_019518(1),PHAGE_Pseudo_H105/1_NC_015293(1),PHAGE_Vibrio_…	2	0.0487	0.2194
19	7Kb	intact(125)	transposase	Chromosome	1581884	1588934	0	22	19	3	1	0	no	2	PHAGE_Spirop_1_R8A2B_NC_001365(10),PHAGE_Spirop_1_C74_NC_003793(9),PHAGE_Spirop_SkV1_CR2_3x_NC_009987(8),PHAGE_Spirop_SVTS2_NC_001270(1)	18	0.4545	0.2361
20	7.5Kb	intact(100)	transposase	Chromosome	1620395	1627956	0	19	17	2	1	0	no	2	PHAGE_Spirop_1_R8A2B_NC_001365(8),PHAGE_Spirop_1_C74_NC_003793(6),PHAGE_Spirop_SkV1_CR2_3x_NC_009987(6),PHAGE_Staphy_phiPV83_NC_002486(1),PHAGE_Staphy_StauST398_4_NC_023499(1),PHAGE_Spirop_SVTS2_NC_001270(1)	16	0.421	0.2357
21	26.3Kb	intact(125)	transposase	Chromosome	1671823	1698144	0	62	34	28	1	0	no	2	PHAGE_Spirop_1_R8A2B_NC_001365(10),PHAGE_Spirop_1_C74_NC_003793(9),PHAGE_Spirop_SkV1_CR2_3x_NC_009987(9),PHAGE_Staphy_phiPV83_NC_002486(1),PHAGE_Staphy_StauST398_4_NC_023499(1),PHAGE_Spirop_SVTS2_NC_001270(1)	31	0.1612	0.2418
22	9.7Kb	questionable(80)	tail,head,portal,terminase	Plasmid pScpLB319-2	8947	18680	0	18	9	9	1	0	no	8	PHAGE_Clostr_phiCDHM13_NC_029116(2),PHAGE_Clostr_phiCDHM11_NC_029001(2),PHAGE_Clostr_phiMMP04_NC_019422(2),PHAGE_Clostr_phiCD506_NC_028838(2),PHAGE_Clostr_phiCD481_1_NC_028951(2),PHAGE_Staphy_StauST398_2_NC_021323(1),PHAGE_Arthro_Galaxy_NC_041876(1),PHAGE_Lactoc_bIL285_NC_002666(1),PHAGE_Strept_phiARI0923_NC_030946(1),PHAGE_Vibrio_12B8_NC_021073(1),PHAGE_Strept_phiC31_NC_001978(1),PHAGE_Synech_S_…	2	0.1111	0.229
BR12
Predicted region	Region Length	Completedness (score)	Specific keyword	Region position	Start bp	End bp	tRNA number	Total protein number	Phage hit protein number	Hypothetical protein number	Phage + hypo protein percentage	Bacterial protein number	ATT site showup	Phage species number	Most common phage name (hit gene count)	First most common phage number	First most common phage percentage	GC percentage
1	138.3Kb	intact(125)	tail,protease,plate,transposase	Chromosome	1579	139936	0	271	46	225	1	0	no	19	PHAGE_Spirop_1_R8A2B_NC_001365(10),PHAGE_Spirop_1_C74_NC_003793(8),PHAGE_Spirop_SkV1_CR2_3x_NC_009987(8),PHAGE_Bacill_G_NC_023719(5),PHAGE_Bacill_PBS1_NC_043027(5),PHAGE_Bacill_AR9_NC_031039(4),PHAGE_Vibrio_SSP002_NC_041910(2),PHAGE_Bacill_Blue_NC_031056(2),PHAGE_Yersin_phiR1_37_NC_016163(2),PHAGE_Bacill_SPbeta_NC_001884(2),PHAGE_Bacill_vB_BanS_Tsamsa_NC_023007(2),PHAGE_Entero_phiSHEF4_NC_042022(…	17	0.0369	0.2538
2	9.8Kb	intact(120)	transposase,terminase	Chromosome	522717	532530	0	22	13	9	1	0	no	5	PHAGE_Staphy_phi2958PVL_NC_011344(1),PHAGE_Staphy_42E_NC_007052(1),PHAGE_Staphy_47_NC_007054(1),PHAGE_Bacill_G_NC_023719(1),PHAGE_Clostr_phiCDHM13_NC_029116(1),PHAGE_Clostr_phiCDHM11_NC_029001(1),PHAGE_Staphy_vB_SauS_phi2_NC_028862(1),PHAGE_Caulob_Cr30_NC_025422(1),PHAGE_Clostr_phiCD506_NC_028838(1),PHAGE_Clostr_phiMMP04_NC_019422(1),PHAGE_Staphy_Slt_NC_002661(1),PHAGE_Staphy_tp310_2_NC_009762(1)…	9	0.0454	0.2379
3	81.5Kb	intact(103)	tail,head,portal,terminase	Chromosome	626859	708402	0	189	38	151	1	0	no	19	PHAGE_Spirop_SkV1_CR2_3x_NC_009987(9),PHAGE_Spirop_1_C74_NC_003793(8),PHAGE_Spirop_1_R8A2B_NC_001365(7),PHAGE_Geobac_E2_NC_009552(2),PHAGE_Bacill_G_NC_023719(2),PHAGE_Clostr_phiCDHM11_NC_029001(2),PHAGE_Clostr_phiMMP04_NC_019422(2),PHAGE_Clostr_phiCD506_NC_028838(2),PHAGE_Clostr_phiCD481_1_NC_028951(2),PHAGE_Clostr_phiCDHM13_NC_029116(2),PHAGE_Cronob_vB_CsaM_GAP32_NC_019401(1),PHAGE_Synech_S_SSM7…	18	0.0476	0.2433
4	7.1Kb	intact(112)	transposase	Chromosome	795359	802459	0	19	18	1	1	0	no	1	PHAGE_Spirop_1_R8A2B_NC_001365(9),PHAGE_Spirop_1_C74_NC_003793(7),PHAGE_Spirop_SkV1_CR2_3x_NC_009987(7),PHAGE_Spirop_SVTS2_NC_001270(1)	18	0.4736	0.2357
5	22.1Kb	intact(125)	transposase	Chromosome	814323	836448	0	49	42	7	1	0	no	2	PHAGE_Spirop_1_R8A2B_NC_001365(10),PHAGE_Spirop_1_C74_NC_003793(7),PHAGE_Spirop_SkV1_CR2_3x_NC_009987(7),PHAGE_Staphy_phiPV83_NC_002486(1),PHAGE_Staphy_StauST398_4_NC_023499(1),PHAGE_Spirop_SVTS2_NC_001270(1)	40	0.204	0.2286
6	6.4Kb	incomplete(10)	NA	Chromosome	851443	857934	0	21	7	14	1	0	no	5	PHAGE_Spirop_SkV1_CR2_3x_NC_009987(1),PHAGE_Lister_A118_NC_003216(1),PHAGE_Lister_vB_LmoS_293_NC_028929(1),PHAGE_Vibrio_vB_VchM_138_NC_019518(1),PHAGE_Clostr_phiCTC2B_NC_030951(1),PHAGE_Staphy_vB_SauM_Romulus_NC_020877(1),PHAGE_Pseudo_H105/1_NC_015293(1),PHAGE_Spirop_1_C74_NC_003793(1),PHAGE_Bacill_BM5_NC_029069(1),PHAGE_Vibrio_CP_T1_NC_019457(1),PHAGE_Spirop_1_R8A2B_NC_001365(1),PHAGE_Entero_SfV…	2	0.0476	0.2144
7	12.3Kb	questionable(80)	terminase,portal,head,tail	Chromosome	861729	874044	0	21	10	11	1	0	no	9	PHAGE_Clostr_phiCDHM13_NC_029116(2),PHAGE_Clostr_phiCDHM11_NC_029001(2),PHAGE_Clostr_phiMMP04_NC_019422(2),PHAGE_Clostr_phiCD506_NC_028838(2),PHAGE_Clostr_phiCD481_1_NC_028951(2),PHAGE_Bacill_WBeta_NC_007734(1),PHAGE_Arthro_Galaxy_NC_041876(1),PHAGE_Bacill_Fah_NC_007814(1),PHAGE_Bacill_Gamma_NC_007458(1),PHAGE_Lactoc_bIL285_NC_002666(1),PHAGE_Synech_S_CBS1_NC_016164(1),PHAGE_Strept_phiC31_NC_0019…	2	0.0952	0.2202
8	9.7Kb	questionable(80)	tail,head,portal,terminase	Chromosome	927799	937541	0	19	9	10	1	0	no	8	PHAGE_Clostr_phiCDHM13_NC_029116(2),PHAGE_Clostr_phiCDHM11_NC_029001(2),PHAGE_Clostr_phiMMP04_NC_019422(2),PHAGE_Clostr_phiCD506_NC_028838(2),PHAGE_Clostr_phiCD481_1_NC_028951(2),PHAGE_Staphy_StauST398_2_NC_021323(1),PHAGE_Arthro_Galaxy_NC_041876(1),PHAGE_Lactoc_bIL285_NC_002666(1),PHAGE_Strept_phiARI0923_NC_030946(1),PHAGE_Vibrio_12B8_NC_021073(1),PHAGE_Strept_phiC31_NC_001978(1),PHAGE_Synech_S_…	2	0.1052	0.2288
9	16.6Kb	intact(125)	tail,transposase	Chromosome	1002888	1019552	0	36	26	10	1	0	no	8	PHAGE_Spirop_1_R8A2B_NC_001365(10),PHAGE_Spirop_SkV1_CR2_3x_NC_009987(7),PHAGE_Spirop_1_C74_NC_003793(7),PHAGE_Bacill_G_NC_023719(3),PHAGE_Bacill_AR9_NC_031039(2),PHAGE_Bacill_PBS1_NC_043027(2),PHAGE_Geobac_E3_NC_029073(1),PHAGE_Bacill_SP_15_NC_031245(1),PHAGE_Lactoc_949_NC_015263(1),PHAGE_Staphy_phiPV83_NC_002486(1),PHAGE_Lactoc_phiL47_NC_023574(1),PHAGE_Plankt_PaV_LD_NC_016564(1),PHAGE_Staphy_S…	17	0.2777	0.2578
10	9.8Kb	intact(112)	NA	Chromosome	1026523	1036386	0	29	22	7	1	0	no	3	PHAGE_Spirop_SkV1_CR2_3x_NC_009987(9),PHAGE_Spirop_1_R8A2B_NC_001365(9),PHAGE_Spirop_1_C74_NC_003793(8),PHAGE_Spirop_SVTS2_NC_001270(3)	14	0.3103	0.24
11	12.5Kb	intact(92)	NA	Chromosome	1045098	1057600	0	28	20	8	1	0	no	6	PHAGE_Spirop_SkV1_CR2_3x_NC_009987(8),PHAGE_Spirop_1_C74_NC_003793(8),PHAGE_Spirop_1_R8A2B_NC_001365(7),PHAGE_Lactob_iA2_NC_028830(2),PHAGE_Clostr_phiCTC2A_NC_030949(1),PHAGE_Lactob_PLE2_NC_031036(1),PHAGE_Mannhe_vB_MhM_587AP1_NC_028898(1),PHAGE_Lister_A118_NC_003216(1),PHAGE_Lister_vB_LmoS_293_NC_028929(1),PHAGE_Clostr_phiCTC2B_NC_030951(1),PHAGE_Mannhe_vB_MhS_1152AP2_NC_028956(1),PHAGE_Mannhe_v…	14	0.2857	0.2282
12	16.9Kb	intact(112)	transposase	Chromosome	1150990	1167949	0	35	30	5	1	0	no	3	PHAGE_Spirop_1_R8A2B_NC_001365(9),PHAGE_Spirop_SkV1_CR2_3x_NC_009987(8),PHAGE_Spirop_1_C74_NC_003793(7),PHAGE_Staphy_StauST398_4_NC_023499(1),PHAGE_Prochl_P_SSM7_NC_015290(1),PHAGE_Burkho_phiE255_NC_009237(1),PHAGE_Staphy_phiPV83_NC_002486(1),PHAGE_Synech_S_SKS1_NC_020851(1),PHAGE_Spirop_SVTS2_NC_001270(1),PHAGE_Prochl_P_SSM2_NC_006883(1)	28	0.2571	0.2371
13	12.5Kb	intact(100)	transposase,lysis	Chromosome	1225665	1238227	0	23	18	5	1	0	no	4	PHAGE_Spirop_SkV1_CR2_3x_NC_009987(8),PHAGE_Spirop_1_C74_NC_003793(8),PHAGE_Spirop_1_R8A2B_NC_001365(8),PHAGE_Agroba_Atu_ph07_NC_042013(1),PHAGE_Mannhe_vB_MhM_587AP1_NC_028898(1),PHAGE_Escher_4_NC_027364(1),PHAGE_Mannhe_vB_MhS_535AP2_NC_028853(1),PHAGE_Yersin_fHe_Yen9_04_NC_042116(1),PHAGE_Escher_RCS47_NC_042128(1),PHAGE_Mannhe_vB_MhS_1152AP2_NC_028956(1),PHAGE_Spirop_SVTS2_NC_001270(1),PHAGE_Esc…	11	0.3478	0.2378
14	34.5Kb	intact(126)	NA	Chromosome	1247051	1281628	0	96	56	40	1	0	no	1	PHAGE_Spirop_SVTS2_NC_001270(11),PHAGE_Spirop_1_C74_NC_003793(1),PHAGE_Spirop_SkV1_CR2_3x_NC_009987(1),PHAGE_Spirop_1_R8A2B_NC_001365(1),PHAGE_Clostr_phiSM101_NC_008265(1)	56	0.1145	0.2234
15	19.5Kb	intact(115)	transposase	Chromosome	1284240	1303776	0	54	27	27	1	0	no	2	PHAGE_Spirop_SVTS2_NC_001270(10),PHAGE_Spirop_1_R8A2B_NC_001365(2),PHAGE_Spirop_1_C74_NC_003793(1),PHAGE_Spirop_SkV1_CR2_3x_NC_009987(1)	25	0.1851	0.2324
16	7Kb	questionable(87)	NA	Chromosome	1332067	1339132	0	16	12	4	1	0	no	3	PHAGE_Spirop_1_C74_NC_003793(7),PHAGE_Spirop_1_R8A2B_NC_001365(7),PHAGE_Spirop_SkV1_CR2_3x_NC_009987(6),PHAGE_Bacill_0305phi8_36_NC_009760(1),PHAGE_Geobac_E3_NC_029073(1),PHAGE_Burkho_phiE255_NC_009237(1),PHAGE_Bacill_SPbeta_NC_001884(1),PHAGE_Spirop_SVTS2_NC_001270(1),PHAGE_Burkho_BcepMu_NC_005882(1)	9	0.4375	0.2378
17	9.1Kb	intact(100)	NA	Chromosome	1404360	1413478	0	24	23	1	1	0	no	2	PHAGE_Spirop_1_R8A2B_NC_001365(8),PHAGE_Spirop_1_C74_NC_003793(7),PHAGE_Spirop_SkV1_CR2_3x_NC_009987(7),PHAGE_Spirop_SVTS2_NC_001270(1)	21	0.3333	0.2428
18	39.6Kb	intact(110)	terminase,portal,tail,transposase	Chromosome	1435207	1474826	0	81	18	63	1	0	no	10	PHAGE_Spirop_1_R8A2B_NC_001365(6),PHAGE_Spirop_SkV1_CR2_3x_NC_009987(4),PHAGE_Spirop_1_C74_NC_003793(4),PHAGE_Staphy_StauST398_2_NC_021323(1),PHAGE_Bacill_SP_15_NC_031245(1),PHAGE_Lactoc_bIL285_NC_002666(1),PHAGE_Clostr_phiCDHM13_NC_029116(1),PHAGE_Synech_S_CBS1_NC_016164(1),PHAGE_Strept_phiC31_NC_001978(1),PHAGE_Strept_BillNye_NC_042105(1),PHAGE_Staphy_23MRA_NC_028775(1),PHAGE_Staphy_vB_SauS_phi…	9	0.074	0.2407
19	7Kb	intact(125)	transposase	Chromosome	1578463	1585512	0	21	18	3	1	0	no	1	PHAGE_Spirop_1_R8A2B_NC_001365(10),PHAGE_Spirop_1_C74_NC_003793(9),PHAGE_Spirop_SkV1_CR2_3x_NC_009987(8),PHAGE_Spirop_SVTS2_NC_001270(1)	18	0.4761	0.2362
20	7.5Kb	intact(100)	transposase	Chromosome	1616967	1624540	0	19	17	2	1	0	no	2	PHAGE_Spirop_1_R8A2B_NC_001365(8),PHAGE_Spirop_1_C74_NC_003793(6),PHAGE_Spirop_SkV1_CR2_3x_NC_009987(6),PHAGE_Staphy_phiPV83_NC_002486(1),PHAGE_Staphy_StauST398_4_NC_023499(1),PHAGE_Spirop_SVTS2_NC_001270(1)	16	0.421	0.2353
21	26.3Kb	intact(125)	transposase	Chromosome	1668407	1694726	0	62	33	29	1	0	no	2	PHAGE_Spirop_1_R8A2B_NC_001365(10),PHAGE_Spirop_1_C74_NC_003793(9),PHAGE_Spirop_SkV1_CR2_3x_NC_009987(9),PHAGE_Staphy_phiPV83_NC_002486(1),PHAGE_Staphy_StauST398_4_NC_023499(1),PHAGE_Spirop_SVTS2_NC_001270(1)	30	0.1612	0.2417
CC-2
Predicted region	Region Length	Completedness (score)	Specific keyword	Region position	Start bp	End bp	tRNA number	Total protein number	Phage hit protein number	Hypothetical protein number	Phage + hypo protein percentage	Bacterial protein number	ATT site showup	Phage species number	Most common phage name (hit gene count)	First most common phage number	First most common phage percentage	GC percentage
1	91.4Kb	intact(125)	tail,protease,transposase	Chromosome	1525	93013	0	171	40	131	1	0	no	15	PHAGE_Spirop_1_R8A2B_NC_001365(10),PHAGE_Spirop_SkV1_CR2_3x_NC_009987(8),PHAGE_Spirop_1_C74_NC_003793(8),PHAGE_Bacill_G_NC_023719(5),PHAGE_Bacill_PBS1_NC_043027(5),PHAGE_Bacill_AR9_NC_031039(4),PHAGE_Bacill_vB_BanS_Tsamsa_NC_023007(2),PHAGE_Vibrio_SSP002_NC_041910(2),PHAGE_Yersin_phiR1_37_NC_016163(2),PHAGE_Arthro_Sonny_NC_041933(1),PHAGE_Pseudo_PA7_NC_042060(1),PHAGE_Phormi_MIS_PhV1A_NC_029032(1…	17	0.0584	0.2611
2	7.6Kb	intact(100)	transposase	Chromosome	237226	244864	0	19	17	2	1	0	no	1	PHAGE_Spirop_1_R8A2B_NC_001365(8),PHAGE_Spirop_1_C74_NC_003793(6),PHAGE_Spirop_SkV1_CR2_3x_NC_009987(6),PHAGE_Staphy_phiPV83_NC_002486(1),PHAGE_Staphy_StauST398_4_NC_023499(1),PHAGE_Spirop_SVTS2_NC_001270(1)	17	0.421	0.2311
3	9.8Kb	intact(120)	transposase,terminase	Chromosome	499595	509408	0	22	13	9	1	0	no	5	PHAGE_Staphy_phi2958PVL_NC_011344(1),PHAGE_Staphy_42E_NC_007052(1),PHAGE_Staphy_47_NC_007054(1),PHAGE_Bacill_G_NC_023719(1),PHAGE_Clostr_phiCDHM13_NC_029116(1),PHAGE_Clostr_phiCDHM11_NC_029001(1),PHAGE_Staphy_vB_SauS_phi2_NC_028862(1),PHAGE_Caulob_Cr30_NC_025422(1),PHAGE_Clostr_phiCD506_NC_028838(1),PHAGE_Clostr_phiMMP04_NC_019422(1),PHAGE_Staphy_Slt_NC_002661(1),PHAGE_Staphy_tp310_2_NC_009762(1)…	9	0.0454	0.238
4	64.5Kb	intact(103)	tail,portal,terminase	Chromosome	620031	684610	0	141	34	107	1	0	no	19	PHAGE_Spirop_SkV1_CR2_3x_NC_009987(9),PHAGE_Spirop_1_R8A2B_NC_001365(8),PHAGE_Spirop_1_C74_NC_003793(8),PHAGE_Clostr_phiCD506_NC_028838(2),PHAGE_Clostr_phiCD481_1_NC_028951(2),PHAGE_Clostr_phiCDHM11_NC_029001(2),PHAGE_Clostr_phiMMP04_NC_019422(2),PHAGE_Clostr_phiCDHM13_NC_029116(2),PHAGE_Cronob_vB_CsaM_GAP32_NC_019401(1),PHAGE_Synech_S_SSM7_NC_015287(1),PHAGE_Vibrio_3_NC_028895(1),PHAGE_Staphy_Sl…	16	0.0638	0.2489
5	7.5Kb	intact(112)	transposase	Chromosome	826312	833838	0	18	17	1	1	0	no	2	PHAGE_Spirop_1_R8A2B_NC_001365(9),PHAGE_Spirop_1_C74_NC_003793(7),PHAGE_Spirop_SkV1_CR2_3x_NC_009987(7),PHAGE_Staphy_phiPV83_NC_002486(1),PHAGE_Staphy_StauST398_4_NC_023499(1),PHAGE_Spirop_SVTS2_NC_001270(1)	16	0.5	0.2338
6	5.7Kb	intact(100)	NA	Chromosome	838531	844326	0	11	11	0	1	0	no	2	PHAGE_Spirop_1_R8A2B_NC_001365(8),PHAGE_Spirop_1_C74_NC_003793(7),PHAGE_Spirop_SkV1_CR2_3x_NC_009987(7),PHAGE_Spirop_SVTS2_NC_001270(1)	10	0.7272	0.2296
7	16.6Kb	intact(125)	tail,transposase	Chromosome	930351	946977	0	36	25	11	1	0	no	7	PHAGE_Spirop_1_R8A2B_NC_001365(10),PHAGE_Spirop_SkV1_CR2_3x_NC_009987(7),PHAGE_Spirop_1_C74_NC_003793(7),PHAGE_Bacill_G_NC_023719(3),PHAGE_Bacill_AR9_NC_031039(2),PHAGE_Bacill_PBS1_NC_043027(2),PHAGE_Geobac_E3_NC_029073(1),PHAGE_Bacill_SP_15_NC_031245(1),PHAGE_Staphy_phiPV83_NC_002486(1),PHAGE_Lactoc_phiL47_NC_023574(1),PHAGE_Plankt_PaV_LD_NC_016564(1),PHAGE_Staphy_StauST398_4_NC_023499(1),PHAGE_…	16	0.2777	0.2579
8	9.8Kb	intact(112)	NA	Chromosome	970258	980118	0	28	22	6	1	0	no	3	PHAGE_Spirop_SkV1_CR2_3x_NC_009987(9),PHAGE_Spirop_1_R8A2B_NC_001365(9),PHAGE_Spirop_1_C74_NC_003793(8),PHAGE_Spirop_SVTS2_NC_001270(3)	14	0.3214	0.2395
9	20.5Kb	intact(100)	transposase	Chromosome	1008329	1028835	0	47	36	11	1	0	no	5	PHAGE_Spirop_1_R8A2B_NC_001365(8),PHAGE_Spirop_SkV1_CR2_3x_NC_009987(7),PHAGE_Spirop_1_C74_NC_003793(7),PHAGE_Lactob_iA2_NC_028830(2),PHAGE_Clostr_phiCTC2A_NC_030949(1),PHAGE_Lactob_PLE2_NC_031036(1),PHAGE_Lister_A118_NC_003216(1),PHAGE_Lister_vB_LmoS_293_NC_028929(1),PHAGE_Clostr_phiCTC2B_NC_030951(1),PHAGE_Staphy_phiPV83_NC_002486(1),PHAGE_Staphy_StauST398_4_NC_023499(1),PHAGE_Lister_vB_LmoS_18…	30	0.1702	0.2349
10	16.6Kb	intact(100)	transposase	Chromosome	1142362	1159008	0	38	28	10	1	0	no	3	PHAGE_Spirop_1_R8A2B_NC_001365(8),PHAGE_Spirop_1_C74_NC_003793(7),PHAGE_Spirop_SkV1_CR2_3x_NC_009987(7),PHAGE_Staphy_phiPV83_NC_002486(1),PHAGE_Staphy_StauST398_4_NC_023499(1),PHAGE_Spirop_SVTS2_NC_001270(1),PHAGE_Microc_MaMV_DC_NC_029002(1)	26	0.2105	0.2385
11	12.5Kb	intact(100)	transposase,lysis	Chromosome	1238475	1250988	0	24	19	5	1	0	no	4	PHAGE_Spirop_SkV1_CR2_3x_NC_009987(8),PHAGE_Spirop_1_C74_NC_003793(8),PHAGE_Spirop_1_R8A2B_NC_001365(8),PHAGE_Agroba_Atu_ph07_NC_042013(1),PHAGE_Mannhe_vB_MhM_587AP1_NC_028898(1),PHAGE_Escher_4_NC_027364(1),PHAGE_Mannhe_vB_MhS_535AP2_NC_028853(1),PHAGE_Yersin_fHe_Yen9_04_NC_042116(1),PHAGE_Escher_RCS47_NC_042128(1),PHAGE_Mannhe_vB_MhS_1152AP2_NC_028956(1),PHAGE_Spirop_SVTS2_NC_001270(1),PHAGE_Esc…	12	0.3333	0.2385
12	12.1Kb	intact(115)	NA	Chromosome	1259813	1271949	0	34	17	17	1	0	no	2	PHAGE_Spirop_SVTS2_NC_001270(10),PHAGE_Spirop_1_C74_NC_003793(1),PHAGE_Spirop_SkV1_CR2_3x_NC_009987(1),PHAGE_Entero_P2_NC_001895(1),PHAGE_Spirop_1_R8A2B_NC_001365(1)	16	0.2941	0.2115
13	47.7Kb	intact(126)	transposase	Chromosome	1274355	1322082	0	135	73	62	1	0	no	2	PHAGE_Spirop_SVTS2_NC_001270(11),PHAGE_Spirop_1_R8A2B_NC_001365(2),PHAGE_Spirop_1_C74_NC_003793(1),PHAGE_Spirop_SkV1_CR2_3x_NC_009987(1),PHAGE_Clostr_phiSM101_NC_008265(1)	72	0.0814	0.2293
14	7Kb	questionable(87)	NA	Chromosome	1350857	1357920	0	16	12	4	1	0	no	3	PHAGE_Spirop_1_C74_NC_003793(7),PHAGE_Spirop_1_R8A2B_NC_001365(7),PHAGE_Spirop_SkV1_CR2_3x_NC_009987(6),PHAGE_Bacill_0305phi8_36_NC_009760(1),PHAGE_Geobac_E3_NC_029073(1),PHAGE_Burkho_phiE255_NC_009237(1),PHAGE_Bacill_SPbeta_NC_001884(1),PHAGE_Spirop_SVTS2_NC_001270(1),PHAGE_Burkho_BcepMu_NC_005882(1)	9	0.4375	0.2377
15	9.1Kb	intact(100)	NA	Chromosome	1423163	1432279	0	24	23	1	1	0	no	2	PHAGE_Spirop_1_R8A2B_NC_001365(8),PHAGE_Spirop_1_C74_NC_003793(7),PHAGE_Spirop_SkV1_CR2_3x_NC_009987(7),PHAGE_Spirop_SVTS2_NC_001270(1)	21	0.3333	0.2432
16	7.5Kb	intact(112)	transposase	Chromosome	1483031	1490594	0	20	18	2	1	0	no	2	PHAGE_Spirop_1_R8A2B_NC_001365(9),PHAGE_Spirop_1_C74_NC_003793(7),PHAGE_Spirop_SkV1_CR2_3x_NC_009987(7),PHAGE_Staphy_phiPV83_NC_002486(1),PHAGE_Staphy_StauST398_4_NC_023499(1),PHAGE_Spirop_SVTS2_NC_001270(1)	17	0.45	0.2373
17	6Kb	questionable(75)	transposase	Chromosome	1496002	1502081	0	14	11	3	1	0	no	3	PHAGE_Spirop_1_R8A2B_NC_001365(6),PHAGE_Spirop_1_C74_NC_003793(4),PHAGE_Spirop_SkV1_CR2_3x_NC_009987(4),PHAGE_Lactoc_Q54_NC_008364(1),PHAGE_Strept_BillNye_NC_042105(1),PHAGE_Bacill_SP_15_NC_031245(1),PHAGE_Salmon_7_11_NC_015938(1)	9	0.4285	0.2314
18	7Kb	intact(125)	transposase	Chromosome	1579022	1586073	0	22	19	3	1	0	no	2	PHAGE_Spirop_1_R8A2B_NC_001365(10),PHAGE_Spirop_1_C74_NC_003793(9),PHAGE_Spirop_SkV1_CR2_3x_NC_009987(8),PHAGE_Spirop_SVTS2_NC_001270(1)	18	0.4545	0.2361
19	7.6Kb	intact(103)	transposase	Chromosome	1654993	1662639	0	18	15	3	1	0	no	2	PHAGE_Spirop_1_C74_NC_003793(9),PHAGE_Spirop_SkV1_CR2_3x_NC_009987(9),PHAGE_Spirop_1_R8A2B_NC_001365(8),PHAGE_Spirop_SVTS2_NC_001270(1)	14	0.5	0.2261
C5
Predicted region	Region Length	Completedness (score)	Specific keyword	Region position	Start bp	End bp	tRNA number	Total protein number	Phage hit protein number	Hypothetical protein number	Phage + hypo protein percentage	Bacterial protein number	ATT site showup	Phage species number	Most common phage name (hit gene count)	First most common phage number	First most common phage percentage	GC percentage
1	111.6Kb	intact(125)	tail,protease,plate,transposase	Chromosome	1580	113207	0	217	42	175	1	0	no	16	PHAGE_Spirop_1_R8A2B_NC_001365(10),PHAGE_Spirop_SkV1_CR2_3x_NC_009987(8),PHAGE_Spirop_1_C74_NC_003793(8),PHAGE_Bacill_G_NC_023719(5),PHAGE_Bacill_PBS1_NC_043027(5),PHAGE_Bacill_AR9_NC_031039(4),PHAGE_Bacill_vB_BanS_Tsamsa_NC_023007(2),PHAGE_Vibrio_SSP002_NC_041910(2),PHAGE_Yersin_phiR1_37_NC_016163(2),PHAGE_Pseudo_PA7_NC_042060(1),PHAGE_Phormi_MIS_PhV1A_NC_029032(1),PHAGE_Strept_phiARI0004_NC_031…	16	0.046	0.2509
2	126.8Kb	intact(150)	transposase,terminase,tail	Chromosome	525272	652073	7	279	44	235	1	0	no	18	PHAGE_Spirop_1_R8A2B_NC_001365(9),PHAGE_Spirop_SkV1_CR2_3x_NC_009987(8),PHAGE_Spirop_1_C74_NC_003793(7),PHAGE_Bacill_G_NC_023719(3),PHAGE_Bacill_JBP901_NC_027352(2),PHAGE_Lactoc_lato_NC_004746(1),PHAGE_Synech_S_SSM7_NC_015287(1),PHAGE_Staphy_42E_NC_007052(1),PHAGE_Strept_phiARI0004_NC_031920(1),PHAGE_Bacill_SP_15_NC_031245(1),PHAGE_Staphy_IME_SA4_NC_029025(1),PHAGE_Pseudo_H105/1_NC_015293(1),PHAG…	25	0.0322	0.2587
3	25.6Kb	intact(125)	transposase	Chromosome	726950	752626	0	53	30	23	1	0	no	9	PHAGE_Spirop_1_R8A2B_NC_001365(10),PHAGE_Spirop_SkV1_CR2_3x_NC_009987(7),PHAGE_Spirop_1_C74_NC_003793(7),PHAGE_Gordon_Bantam_NC_031074(1),PHAGE_Bacill_AR9_NC_031039(1),PHAGE_Cellul_phi38:1_NC_021796(1),PHAGE_Strept_phiARI0004_NC_031920(1),PHAGE_Gordon_Yvonnetastic_NC_031230(1),PHAGE_Microc_MaMV_DC_NC_029002(1),PHAGE_Staphy_vB_SauM_Romulus_NC_020877(1),PHAGE_Pseudo_H105/1_NC_015293(1),PHAGE_Staphy…	22	0.1886	0.2419
4	5.8Kb	intact(100)	NA	Chromosome	757335	763138	0	13	12	1	1	0	no	3	PHAGE_Spirop_SkV1_CR2_3x_NC_009987(8),PHAGE_Spirop_1_R8A2B_NC_001365(8),PHAGE_Spirop_1_C74_NC_003793(7),PHAGE_Spirop_SVTS2_NC_001270(1)	10	0.6153	0.2292
5	30.7Kb	intact(125)	tail,transposase	Chromosome	872195	902931	0	74	45	29	1	0	no	7	PHAGE_Spirop_1_R8A2B_NC_001365(10),PHAGE_Spirop_SkV1_CR2_3x_NC_009987(9),PHAGE_Spirop_1_C74_NC_003793(8),PHAGE_Spirop_SVTS2_NC_001270(3),PHAGE_Bacill_AR9_NC_031039(2),PHAGE_Bacill_PBS1_NC_043027(2),PHAGE_Bacill_G_NC_023719(2),PHAGE_Geobac_E3_NC_029073(1),PHAGE_Bacill_SP_15_NC_031245(1),PHAGE_Lactoc_949_NC_015263(1),PHAGE_Staphy_phiPV83_NC_002486(1),PHAGE_Lactoc_phiL47_NC_023574(1),PHAGE_Staphy_St…	29	0.1351	0.2452
6	14Kb	questionable(87)	NA	Chromosome	943702	957773	0	32	22	10	1	0	no	5	PHAGE_Spirop_1_R8A2B_NC_001365(7),PHAGE_Spirop_SkV1_CR2_3x_NC_009987(6),PHAGE_Spirop_1_C74_NC_003793(6),PHAGE_Lactob_iA2_NC_028830(2),PHAGE_Clostr_phiCTC2A_NC_030949(1),PHAGE_Lactob_PLE2_NC_031036(1),PHAGE_Lister_vB_LmoS_188_NC_028871(1),PHAGE_Lister_A118_NC_003216(1),PHAGE_Clostr_phiCT19406B_NC_030947(1),PHAGE_Lister_vB_LmoS_293_NC_028929(1),PHAGE_Clostr_phiCTC2B_NC_030951(1),PHAGE_Lister_A006_N…	18	0.2187	0.2275
7	16.9Kb	intact(100)	transposase	Chromosome	1100476	1117430	0	32	27	5	1	0	no	3	PHAGE_Spirop_1_R8A2B_NC_001365(8),PHAGE_Spirop_SkV1_CR2_3x_NC_009987(7),PHAGE_Spirop_1_C74_NC_003793(7),PHAGE_Staphy_StauST398_4_NC_023499(1),PHAGE_Prochl_P_SSM7_NC_015290(1),PHAGE_Burkho_phiE255_NC_009237(1),PHAGE_Staphy_phiPV83_NC_002486(1),PHAGE_Synech_S_SKS1_NC_020851(1),PHAGE_Spirop_SVTS2_NC_001270(1),PHAGE_Prochl_P_SSM2_NC_006883(1)	25	0.25	0.2374
8	12.5Kb	intact(103)	lysis	Chromosome	1175229	1187777	0	24	19	5	1	0	no	5	PHAGE_Spirop_SkV1_CR2_3x_NC_009987(9),PHAGE_Spirop_1_C74_NC_003793(9),PHAGE_Spirop_1_R8A2B_NC_001365(8),PHAGE_Agroba_Atu_ph07_NC_042013(1),PHAGE_Mannhe_vB_MhM_587AP1_NC_028898(1),PHAGE_Escher_4_NC_027364(1),PHAGE_Mannhe_vB_MhS_535AP2_NC_028853(1),PHAGE_Yersin_fHe_Yen9_04_NC_042116(1),PHAGE_Escher_RCS47_NC_042128(1),PHAGE_Mannhe_vB_MhS_1152AP2_NC_028956(1),PHAGE_Spirop_SVTS2_NC_001270(1),PHAGE_Esc…	14	0.375	0.2377
9	20.4Kb	intact(126)	NA	Chromosome	1196611	1217037	0	58	32	26	1	0	no	3	PHAGE_Spirop_SVTS2_NC_001270(11),PHAGE_Spirop_1_R8A2B_NC_001365(2),PHAGE_Spirop_1_C74_NC_003793(1),PHAGE_Spirop_SkV1_CR2_3x_NC_009987(1),PHAGE_Entero_P2_NC_001895(1)	30	0.1896	0.215
10	15.9Kb	intact(103)	NA	Chromosome	1220359	1236348	0	44	24	20	1	0	no	1	PHAGE_Spirop_SVTS2_NC_001270(9),PHAGE_Spirop_1_C74_NC_003793(1),PHAGE_Spirop_SkV1_CR2_3x_NC_009987(1),PHAGE_Spirop_1_R8A2B_NC_001365(1)	24	0.2045	0.2315
11	7Kb	questionable(87)	NA	Chromosome	1268189	1275258	0	16	12	4	1	0	no	3	PHAGE_Spirop_1_C74_NC_003793(7),PHAGE_Spirop_1_R8A2B_NC_001365(7),PHAGE_Spirop_SkV1_CR2_3x_NC_009987(6),PHAGE_Bacill_0305phi8_36_NC_009760(1),PHAGE_Geobac_E3_NC_029073(1),PHAGE_Burkho_phiE255_NC_009237(1),PHAGE_Bacill_SPbeta_NC_001884(1),PHAGE_Spirop_SVTS2_NC_001270(1),PHAGE_Burkho_BcepMu_NC_005882(1)	9	0.4375	0.2376
12	9.1Kb	intact(100)	NA	Chromosome	1340595	1349718	0	24	23	1	1	0	no	2	PHAGE_Spirop_1_R8A2B_NC_001365(8),PHAGE_Spirop_1_C74_NC_003793(7),PHAGE_Spirop_SkV1_CR2_3x_NC_009987(7),PHAGE_Spirop_SVTS2_NC_001270(1)	21	0.3333	0.243
13	6.4Kb	incomplete(10)	NA	Chromosome	1360208	1366703	0	21	7	14	1	0	no	5	PHAGE_Spirop_SkV1_CR2_3x_NC_009987(1),PHAGE_Lister_A118_NC_003216(1),PHAGE_Lister_vB_LmoS_293_NC_028929(1),PHAGE_Vibrio_vB_VchM_138_NC_019518(1),PHAGE_Clostr_phiCTC2B_NC_030951(1),PHAGE_Staphy_vB_SauM_Romulus_NC_020877(1),PHAGE_Pseudo_H105/1_NC_015293(1),PHAGE_Spirop_1_C74_NC_003793(1),PHAGE_Bacill_BM5_NC_029069(1),PHAGE_Vibrio_CP_T1_NC_019457(1),PHAGE_Spirop_1_R8A2B_NC_001365(1),PHAGE_Entero_SfV…	2	0.0476	0.214
14	39.7Kb	intact(100)	terminase,portal,tail,transposase	Chromosome	1371467	1411172	0	80	17	63	1	0	no	9	PHAGE_Spirop_1_R8A2B_NC_001365(6),PHAGE_Spirop_SkV1_CR2_3x_NC_009987(4),PHAGE_Spirop_1_C74_NC_003793(4),PHAGE_Bacill_1_NC_009737(2),PHAGE_Geobac_GBSV1_NC_008376(2),PHAGE_Staphy_StauST398_2_NC_021323(1),PHAGE_Bacill_SP_15_NC_031245(1),PHAGE_Lactoc_bIL285_NC_002666(1),PHAGE_Clostr_phiCDHM13_NC_029116(1),PHAGE_Synech_S_CBS1_NC_016164(1),PHAGE_Strept_phiC31_NC_001978(1),PHAGE_Strept_BillNye_NC_042105…	9	0.075	0.2402
15	7Kb	intact(125)	transposase	Chromosome	1488205	1495258	0	21	18	3	1	0	no	2	PHAGE_Spirop_1_R8A2B_NC_001365(10),PHAGE_Spirop_1_C74_NC_003793(9),PHAGE_Spirop_SkV1_CR2_3x_NC_009987(8),PHAGE_Spirop_SVTS2_NC_001270(1)	17	0.4761	0.2358
16	7.6Kb	intact(103)	transposase	Chromosome	1564262	1571915	0	19	17	2	1	0	no	2	PHAGE_Spirop_1_C74_NC_003793(9),PHAGE_Spirop_SkV1_CR2_3x_NC_009987(9),PHAGE_Spirop_1_R8A2B_NC_001365(8),PHAGE_Spirop_SVTS2_NC_001270(1)	16	0.4736	0.2259
17	6.6Kb	intact(103)	NA	Plasmid pScpC5-3	1407	8022	0	21	15	6	1	0	no	2	PHAGE_Spirop_SVTS2_NC_001270(9),PHAGE_Spirop_1_C74_NC_003793(1),PHAGE_Spirop_SkV1_CR2_3x_NC_009987(1),PHAGE_Entero_P2_NC_001895(1),PHAGE_Spirop_1_R8A2B_NC_001365(1)	14	0.4285	0.213
BLH-13
Predicted region	Region Length	Completedness (score)	Specific keyword	Region position	Start bp	End bp	tRNA number	Total protein number	Phage hit protein number	Hypothetical protein number	Phage + hypo protein percentage	Bacterial protein number	ATT site showup	Phage species number	Most common phage name (hit gene count)	First most common phage number	First most common phage percentage	GC percentage
1	109.4Kb	intact(125)	tail,protease,plate,transposase	Chromosome	1579	110995	0	206	41	165	1	0	no	16	PHAGE_Spirop_1_R8A2B_NC_001365(10),PHAGE_Spirop_SkV1_CR2_3x_NC_009987(8),PHAGE_Spirop_1_C74_NC_003793(8),PHAGE_Bacill_G_NC_023719(5),PHAGE_Bacill_PBS1_NC_043027(5),PHAGE_Bacill_AR9_NC_031039(4),PHAGE_Bacill_vB_BanS_Tsamsa_NC_023007(2),PHAGE_Vibrio_SSP002_NC_041910(2),PHAGE_Yersin_phiR1_37_NC_016163(2),PHAGE_Pseudo_PA7_NC_042060(1),PHAGE_Phormi_MIS_PhV1A_NC_029032(1),PHAGE_Strept_phiARI0004_NC_031…	17	0.0485	0.2607
2	9.8Kb	intact(120)	transposase,terminase	Chromosome	515167	524980	0	22	13	9	1	0	no	5	PHAGE_Staphy_phi2958PVL_NC_011344(1),PHAGE_Staphy_42E_NC_007052(1),PHAGE_Staphy_47_NC_007054(1),PHAGE_Bacill_G_NC_023719(1),PHAGE_Clostr_phiCDHM13_NC_029116(1),PHAGE_Clostr_phiCDHM11_NC_029001(1),PHAGE_Staphy_vB_SauS_phi2_NC_028862(1),PHAGE_Caulob_Cr30_NC_025422(1),PHAGE_Clostr_phiCD506_NC_028838(1),PHAGE_Clostr_phiMMP04_NC_019422(1),PHAGE_Staphy_Slt_NC_002661(1),PHAGE_Staphy_tp310_2_NC_009762(1)…	9	0.0454	0.2379
3	9.7Kb	questionable(80)	tail,head,portal,terminase	Chromosome	619306	629047	0	19	9	10	1	0	no	8	PHAGE_Clostr_phiCDHM13_NC_029116(2),PHAGE_Clostr_phiCDHM11_NC_029001(2),PHAGE_Clostr_phiMMP04_NC_019422(2),PHAGE_Clostr_phiCD506_NC_028838(2),PHAGE_Clostr_phiCD481_1_NC_028951(2),PHAGE_Arthro_Galaxy_NC_041876(1),PHAGE_Lactoc_bIL285_NC_002666(1),PHAGE_Strept_phiARI0923_NC_030946(1),PHAGE_Vibrio_12B8_NC_021073(1),PHAGE_Strept_phiC31_NC_001978(1),PHAGE_Synech_S_CBS1_NC_016164(1),PHAGE_Staphy_23MRA_N…	2	0.1052	0.2288
4	6.6Kb	incomplete(10)	NA	Chromosome	632844	639471	0	21	8	13	1	0	no	5	PHAGE_Spirop_SkV1_CR2_3x_NC_009987(1),PHAGE_Lister_A118_NC_003216(1),PHAGE_Vibrio_vB_VchM_138_NC_019518(1),PHAGE_Lister_vB_LmoS_293_NC_028929(1),PHAGE_Clostr_phiCTC2B_NC_030951(1),PHAGE_Staphy_vB_SauM_Romulus_NC_020877(1),PHAGE_Pseudo_H105/1_NC_015293(1),PHAGE_Spirop_1_C74_NC_003793(1),PHAGE_Vibrio_CP_T1_NC_019457(1),PHAGE_Bacill_BM5_NC_029069(1),PHAGE_Spirop_1_R8A2B_NC_001365(1),PHAGE_Entero_SfV…	3	0.0476	0.2148
5	10.3Kb	incomplete(10)	NA	Chromosome	645160	655472	0	26	9	17	1	0	no	7	PHAGE_Bacill_JBP901_NC_027352(2),PHAGE_Spirop_SkV1_CR2_3x_NC_009987(1),PHAGE_Lister_A118_NC_003216(1),PHAGE_Vibrio_vB_VchM_138_NC_019518(1),PHAGE_Pseudo_H105/1_NC_015293(1),PHAGE_Vibrio_CP_T1_NC_019457(1),PHAGE_Entero_SfV_NC_003444(1),PHAGE_Spirop_1_R8A2B_NC_001365(1),PHAGE_Bacill_Bcp1_NC_024137(1),PHAGE_Halovi_HF1_NC_004927(1),PHAGE_Acinet_Bphi_B1251_NC_019541(1),PHAGE_Lister_vB_LmoS_188_NC_0288…	2	0.0769	0.2102
6	16.6Kb	intact(125)	tail,transposase	Chromosome	769188	785852	0	36	26	10	1	0	no	8	PHAGE_Spirop_1_R8A2B_NC_001365(10),PHAGE_Spirop_SkV1_CR2_3x_NC_009987(7),PHAGE_Spirop_1_C74_NC_003793(7),PHAGE_Bacill_G_NC_023719(3),PHAGE_Bacill_AR9_NC_031039(2),PHAGE_Bacill_PBS1_NC_043027(2),PHAGE_Geobac_E3_NC_029073(1),PHAGE_Bacill_SP_15_NC_031245(1),PHAGE_Lactoc_949_NC_015263(1),PHAGE_Staphy_phiPV83_NC_002486(1),PHAGE_Lactoc_phiL47_NC_023574(1),PHAGE_Plankt_PaV_LD_NC_016564(1),PHAGE_Staphy_S…	17	0.2777	0.2578
7	9.8Kb	intact(112)	NA	Chromosome	792824	802688	0	29	22	7	1	0	no	3	PHAGE_Spirop_SkV1_CR2_3x_NC_009987(9),PHAGE_Spirop_1_R8A2B_NC_001365(9),PHAGE_Spirop_1_C74_NC_003793(8),PHAGE_Spirop_SVTS2_NC_001270(3)	14	0.3103	0.2399
8	12.5Kb	intact(92)	NA	Chromosome	811400	823901	0	28	20	8	1	0	no	6	PHAGE_Spirop_SkV1_CR2_3x_NC_009987(8),PHAGE_Spirop_1_C74_NC_003793(8),PHAGE_Spirop_1_R8A2B_NC_001365(7),PHAGE_Lactob_iA2_NC_028830(2),PHAGE_Clostr_phiCTC2A_NC_030949(1),PHAGE_Lactob_PLE2_NC_031036(1),PHAGE_Mannhe_vB_MhM_587AP1_NC_028898(1),PHAGE_Lister_A118_NC_003216(1),PHAGE_Lister_vB_LmoS_293_NC_028929(1),PHAGE_Clostr_phiCTC2B_NC_030951(1),PHAGE_Mannhe_vB_MhS_1152AP2_NC_028956(1),PHAGE_Mannhe_v…	14	0.2857	0.2283
9	9.7Kb	questionable(80)	tail,head,portal,terminase	Chromosome	863061	872805	0	18	9	9	1	0	no	8	PHAGE_Clostr_phiCDHM13_NC_029116(2),PHAGE_Clostr_phiCDHM11_NC_029001(2),PHAGE_Clostr_phiMMP04_NC_019422(2),PHAGE_Clostr_phiCD506_NC_028838(2),PHAGE_Clostr_phiCD481_1_NC_028951(2),PHAGE_Arthro_Galaxy_NC_041876(1),PHAGE_Lactoc_bIL285_NC_002666(1),PHAGE_Strept_phiARI0923_NC_030946(1),PHAGE_Vibrio_12B8_NC_021073(1),PHAGE_Strept_phiC31_NC_001978(1),PHAGE_Synech_S_CBS1_NC_016164(1),PHAGE_Staphy_23MRA_N…	2	0.1111	0.2287
10	6.6Kb	incomplete(10)	NA	Chromosome	876602	883229	0	21	8	13	1	0	no	5	PHAGE_Spirop_SkV1_CR2_3x_NC_009987(1),PHAGE_Lister_A118_NC_003216(1),PHAGE_Vibrio_vB_VchM_138_NC_019518(1),PHAGE_Lister_vB_LmoS_293_NC_028929(1),PHAGE_Clostr_phiCTC2B_NC_030951(1),PHAGE_Staphy_vB_SauM_Romulus_NC_020877(1),PHAGE_Pseudo_H105/1_NC_015293(1),PHAGE_Spirop_1_C74_NC_003793(1),PHAGE_Vibrio_CP_T1_NC_019457(1),PHAGE_Bacill_BM5_NC_029069(1),PHAGE_Spirop_1_R8A2B_NC_001365(1),PHAGE_Entero_SfV…	3	0.0476	0.215
11	16.9Kb	intact(100)	transposase	Chromosome	948989	965942	0	35	30	5	1	0	no	3	PHAGE_Spirop_1_R8A2B_NC_001365(8),PHAGE_Spirop_SkV1_CR2_3x_NC_009987(7),PHAGE_Spirop_1_C74_NC_003793(7),PHAGE_Staphy_StauST398_4_NC_023499(1),PHAGE_Prochl_P_SSM7_NC_015290(1),PHAGE_Burkho_phiE255_NC_009237(1),PHAGE_Staphy_phiPV83_NC_002486(1),PHAGE_Synech_S_SKS1_NC_020851(1),PHAGE_Spirop_SVTS2_NC_001270(1),PHAGE_Prochl_P_SSM2_NC_006883(1)	28	0.2285	0.2373
12	12.5Kb	intact(100)	transposase,lysis	Chromosome	1044269	1056832	0	24	18	6	1	0	no	4	PHAGE_Spirop_SkV1_CR2_3x_NC_009987(8),PHAGE_Spirop_1_C74_NC_003793(8),PHAGE_Spirop_1_R8A2B_NC_001365(8),PHAGE_Agroba_Atu_ph07_NC_042013(1),PHAGE_Mannhe_vB_MhM_587AP1_NC_028898(1),PHAGE_Escher_4_NC_027364(1),PHAGE_Mannhe_vB_MhS_535AP2_NC_028853(1),PHAGE_Yersin_fHe_Yen9_04_NC_042116(1),PHAGE_Escher_RCS47_NC_042128(1),PHAGE_Mannhe_vB_MhS_1152AP2_NC_028956(1),PHAGE_Spirop_SVTS2_NC_001270(1),PHAGE_Esc…	11	0.3333	0.2377
13	25.6Kb	intact(126)	NA	Chromosome	1065655	1091330	0	73	41	32	1	0	no	4	PHAGE_Spirop_SVTS2_NC_001270(11),PHAGE_Brucel_Tb_NC_019446(1),PHAGE_Halovi_HSTV_1_NC_021471(1),PHAGE_Spirop_SkV1_CR2_3x_NC_009987(1),PHAGE_Staphy_6ec_NC_024355(1),PHAGE_Yersin_fHe_Yen9_04_NC_042116(1),PHAGE_Synech_S_CAM7_NC_031927(1),PHAGE_Synech_Syn19_NC_015286(1),PHAGE_Staphy_tp310_3_NC_009763(1),PHAGE_Spirop_1_C74_NC_003793(1),PHAGE_Coryne_Poushou_NC_042139(1),PHAGE_Staphy_phiPVL_CN125_NC_0127…	38	0.1506	0.2219
14	19.4Kb	intact(126)	NA	Chromosome	1113716	1133132	0	50	30	20	1	0	no	1	PHAGE_Spirop_SVTS2_NC_001270(11),PHAGE_Spirop_1_C74_NC_003793(1),PHAGE_Spirop_SkV1_CR2_3x_NC_009987(1),PHAGE_Spirop_1_R8A2B_NC_001365(1),PHAGE_Clostr_phiSM101_NC_008265(1)	30	0.22	0.2222
15	16.4Kb	intact(115)	NA	Chromosome	1135744	1152228	0	46	25	21	1	0	no	1	PHAGE_Spirop_SVTS2_NC_001270(10),PHAGE_Spirop_1_C74_NC_003793(1),PHAGE_Spirop_SkV1_CR2_3x_NC_009987(1),PHAGE_Spirop_1_R8A2B_NC_001365(1)	25	0.2173	0.2311
16	7Kb	questionable(87)	NA	Chromosome	1204331	1211396	0	16	12	4	1	0	no	3	PHAGE_Spirop_1_C74_NC_003793(7),PHAGE_Spirop_1_R8A2B_NC_001365(7),PHAGE_Spirop_SkV1_CR2_3x_NC_009987(6),PHAGE_Bacill_0305phi8_36_NC_009760(1),PHAGE_Geobac_E3_NC_029073(1),PHAGE_Burkho_phiE255_NC_009237(1),PHAGE_Bacill_SPbeta_NC_001884(1),PHAGE_Spirop_SVTS2_NC_001270(1),PHAGE_Burkho_BcepMu_NC_005882(1)	9	0.4375	0.2378
17	9.1Kb	intact(100)	NA	Chromosome	1276625	1285743	0	24	23	1	1	0	no	2	PHAGE_Spirop_1_R8A2B_NC_001365(8),PHAGE_Spirop_1_C74_NC_003793(7),PHAGE_Spirop_SkV1_CR2_3x_NC_009987(7),PHAGE_Spirop_SVTS2_NC_001270(1)	21	0.3333	0.2428
18	39.6Kb	intact(110)	terminase,portal,tail,transposase	Chromosome	1307306	1346924	0	82	18	64	1	0	no	10	PHAGE_Spirop_1_R8A2B_NC_001365(6),PHAGE_Spirop_SkV1_CR2_3x_NC_009987(4),PHAGE_Spirop_1_C74_NC_003793(4),PHAGE_Staphy_StauST398_2_NC_021323(1),PHAGE_Bacill_SP_15_NC_031245(1),PHAGE_Lactoc_bIL285_NC_002666(1),PHAGE_Clostr_phiCDHM13_NC_029116(1),PHAGE_Synech_S_CBS1_NC_016164(1),PHAGE_Strept_phiC31_NC_001978(1),PHAGE_Strept_BillNye_NC_042105(1),PHAGE_Staphy_23MRA_NC_028775(1),PHAGE_Staphy_vB_SauS_phi…	9	0.0731	0.2407
19	7Kb	intact(125)	transposase	Chromosome	1423900	1430950	0	22	19	3	1	0	no	2	PHAGE_Spirop_1_R8A2B_NC_001365(10),PHAGE_Spirop_1_C74_NC_003793(9),PHAGE_Spirop_SkV1_CR2_3x_NC_009987(8),PHAGE_Spirop_SVTS2_NC_001270(1)	18	0.4545	0.2361
20	7.5Kb	intact(100)	transposase	Chromosome	1462405	1469974	0	19	17	2	1	0	no	2	PHAGE_Spirop_1_R8A2B_NC_001365(8),PHAGE_Spirop_1_C74_NC_003793(6),PHAGE_Spirop_SkV1_CR2_3x_NC_009987(6),PHAGE_Staphy_phiPV83_NC_002486(1),PHAGE_Staphy_StauST398_4_NC_023499(1),PHAGE_Spirop_SVTS2_NC_001270(1)	16	0.421	0.2354
21	26.3Kb	intact(125)	transposase	Chromosome	1513842	1540162	0	61	34	27	1	0	no	2	PHAGE_Spirop_1_R8A2B_NC_001365(10),PHAGE_Spirop_1_C74_NC_003793(9),PHAGE_Spirop_SkV1_CR2_3x_NC_009987(9),PHAGE_Staphy_phiPV83_NC_002486(1),PHAGE_Staphy_StauST398_4_NC_023499(1),PHAGE_Spirop_SVTS2_NC_001270(1)	31	0.1639	0.2417
22	81.5Kb	intact(103)	tail,head,portal,terminase	Plasmid pSciBLH13-1	5576	87110	0	190	38	152	1	0	no	19	PHAGE_Spirop_SkV1_CR2_3x_NC_009987(9),PHAGE_Spirop_1_C74_NC_003793(8),PHAGE_Spirop_1_R8A2B_NC_001365(7),PHAGE_Geobac_E2_NC_009552(2),PHAGE_Bacill_G_NC_023719(2),PHAGE_Clostr_phiCDHM11_NC_029001(2),PHAGE_Clostr_phiMMP04_NC_019422(2),PHAGE_Clostr_phiCD506_NC_028838(2),PHAGE_Clostr_phiCD481_1_NC_028951(2),PHAGE_Clostr_phiCDHM13_NC_029116(2),PHAGE_Cronob_vB_CsaM_GAP32_NC_019401(1),PHAGE_Synech_S_SSM7…	18	0.0473	0.2433
23	62.6Kb	intact(150)	terminase,portal,head,tail,transposase	Plasmid pSciBLH13-6	4913	67542	0	126	39	87	1	0	no	16	PHAGE_Spirop_1_R8A2B_NC_001365(10),PHAGE_Spirop_SkV1_CR2_3x_NC_009987(8),PHAGE_Spirop_1_C74_NC_003793(7),PHAGE_Clostr_phiMMP04_NC_019422(2),PHAGE_Paenib_PG1_NC_021558(2),PHAGE_Bacill_WBeta_NC_007734(1),PHAGE_Strept_phiARI0004_NC_031920(1),PHAGE_Bacill_Fah_NC_007814(1),PHAGE_Gordon_Yvonnetastic_NC_031230(1),PHAGE_Microc_MaMV_DC_NC_029002(1),PHAGE_Pseudo_H105/1_NC_015293(1),PHAGE_Klebsi_phiKO2_NC_0…	22	0.0793	0.2356
24	22Kb	intact(125)	transposase	Plasmid pSciBLH13-6	79406	101469	0	50	42	8	1	0	no	2	PHAGE_Spirop_1_R8A2B_NC_001365(10),PHAGE_Spirop_1_C74_NC_003793(7),PHAGE_Spirop_SkV1_CR2_3x_NC_009987(7),PHAGE_Staphy_phiPV83_NC_002486(1),PHAGE_Staphy_StauST398_4_NC_023499(1),PHAGE_Spirop_SVTS2_NC_001270(1)	40	0.2	0.2282
25	9.2Kb	questionable(70)	tail,portal,terminase	Plasmid pSciBLH13-6	118807	128081	0	18	10	8	1	0	no	9	PHAGE_Paenib_PG1_NC_021558(3),PHAGE_Bacill_1_NC_009737(2),PHAGE_Geobac_GBSV1_NC_008376(2),PHAGE_Bacill_WBeta_NC_007734(1),PHAGE_Arthro_Galaxy_NC_041876(1),PHAGE_Bacill_Fah_NC_007814(1),PHAGE_Bacill_Gamma_NC_007458(1),PHAGE_Clostr_phiCDHM13_NC_029116(1),PHAGE_Lactoc_bIL285_NC_002666(1),PHAGE_Strept_phiARI0923_NC_030946(1),PHAGE_Vibrio_12B8_NC_021073(1),PHAGE_Strept_phiC31_NC_001978(1),PHAGE_Synech…	2	0.1666	0.2282
BLH-MB
Predicted region	Region Length	Completedness (score)	Specific keyword	Region position	Start bp	End bp	tRNA number	Total protein number	Phage hit protein number	Hypothetical protein number	Phage + hypo protein percentage	Bacterial protein number	ATT site showup	Phage species number	Most common phage name (hit gene count)	First most common phage number	First most common phage percentage	GC percentage
1	138.3Kb	intact(125)	tail,protease,plate,transposase	Chromosome	1579	139942	0	269	47	222	1	0	no	20	PHAGE_Spirop_1_R8A2B_NC_001365(10),PHAGE_Spirop_1_C74_NC_003793(8),PHAGE_Spirop_SkV1_CR2_3x_NC_009987(8),PHAGE_Bacill_G_NC_023719(5),PHAGE_Bacill_PBS1_NC_043027(5),PHAGE_Bacill_AR9_NC_031039(4),PHAGE_Vibrio_SSP002_NC_041910(2),PHAGE_Bacill_Blue_NC_031056(2),PHAGE_Yersin_phiR1_37_NC_016163(2),PHAGE_Bacill_SPbeta_NC_001884(2),PHAGE_Bacill_vB_BanS_Tsamsa_NC_023007(2),PHAGE_Entero_phiSHEF4_NC_042022(…	17	0.0371	0.2537
2	9.8Kb	intact(120)	transposase,terminase	Chromosome	522726	532540	0	22	13	9	1	0	no	5	PHAGE_Staphy_phi2958PVL_NC_011344(1),PHAGE_Staphy_42E_NC_007052(1),PHAGE_Staphy_47_NC_007054(1),PHAGE_Bacill_G_NC_023719(1),PHAGE_Clostr_phiCDHM13_NC_029116(1),PHAGE_Clostr_phiCDHM11_NC_029001(1),PHAGE_Staphy_vB_SauS_phi2_NC_028862(1),PHAGE_Caulob_Cr30_NC_025422(1),PHAGE_Clostr_phiCD506_NC_028838(1),PHAGE_Clostr_phiMMP04_NC_019422(1),PHAGE_Staphy_Slt_NC_002661(1),PHAGE_Staphy_tp310_2_NC_009762(1)…	9	0.0454	0.238
3	81.4Kb	intact(103)	tail,head,portal,terminase	Chromosome	626872	708334	0	194	39	155	1	0	no	20	PHAGE_Spirop_SkV1_CR2_3x_NC_009987(9),PHAGE_Spirop_1_C74_NC_003793(8),PHAGE_Spirop_1_R8A2B_NC_001365(7),PHAGE_Geobac_E2_NC_009552(2),PHAGE_Bacill_G_NC_023719(2),PHAGE_Clostr_phiCDHM11_NC_029001(2),PHAGE_Clostr_phiMMP04_NC_019422(2),PHAGE_Clostr_phiCD506_NC_028838(2),PHAGE_Clostr_phiCD481_1_NC_028951(2),PHAGE_Clostr_phiCDHM13_NC_029116(2),PHAGE_Cronob_vB_CsaM_GAP32_NC_019401(1),PHAGE_Synech_S_SSM7…	18	0.0463	0.2433
4	7.1Kb	intact(112)	transposase	Chromosome	795296	802397	0	19	18	1	1	0	no	1	PHAGE_Spirop_1_R8A2B_NC_001365(9),PHAGE_Spirop_1_C74_NC_003793(7),PHAGE_Spirop_SkV1_CR2_3x_NC_009987(7),PHAGE_Spirop_SVTS2_NC_001270(1)	18	0.4736	0.2357
5	22Kb	intact(125)	transposase	Chromosome	814260	836323	0	51	43	8	1	0	no	2	PHAGE_Spirop_1_R8A2B_NC_001365(10),PHAGE_Spirop_1_C74_NC_003793(7),PHAGE_Spirop_SkV1_CR2_3x_NC_009987(7),PHAGE_Staphy_phiPV83_NC_002486(1),PHAGE_Staphy_StauST398_4_NC_023499(1),PHAGE_Spirop_SVTS2_NC_001270(1)	41	0.196	0.2282
6	12.3Kb	questionable(80)	terminase,portal,head,tail	Chromosome	861669	873986	0	21	10	11	1	0	no	9	PHAGE_Clostr_phiCDHM13_NC_029116(2),PHAGE_Clostr_phiCDHM11_NC_029001(2),PHAGE_Clostr_phiMMP04_NC_019422(2),PHAGE_Clostr_phiCD506_NC_028838(2),PHAGE_Clostr_phiCD481_1_NC_028951(2),PHAGE_Arthro_Galaxy_NC_041876(1),PHAGE_Lactoc_bIL285_NC_002666(1),PHAGE_Synech_S_CBS1_NC_016164(1),PHAGE_Strept_phiC31_NC_001978(1),PHAGE_Strept_phiARI0923_NC_030946(1),PHAGE_Vibrio_12B8_NC_021073(1),PHAGE_Staphy_23MRA_N…	2	0.0952	0.2202
7	9.7Kb	questionable(80)	tail,head,portal,terminase	Chromosome	927772	937516	0	18	9	9	1	0	no	8	PHAGE_Clostr_phiCDHM13_NC_029116(2),PHAGE_Clostr_phiCDHM11_NC_029001(2),PHAGE_Clostr_phiMMP04_NC_019422(2),PHAGE_Clostr_phiCD506_NC_028838(2),PHAGE_Clostr_phiCD481_1_NC_028951(2),PHAGE_Staphy_StauST398_2_NC_021323(1),PHAGE_Arthro_Galaxy_NC_041876(1),PHAGE_Lactoc_bIL285_NC_002666(1),PHAGE_Strept_phiARI0923_NC_030946(1),PHAGE_Vibrio_12B8_NC_021073(1),PHAGE_Strept_phiC31_NC_001978(1),PHAGE_Synech_S_…	2	0.1111	0.2287
8	16.6Kb	intact(125)	tail,transposase	Chromosome	1019218	1035881	0	36	26	10	1	0	no	8	PHAGE_Spirop_1_R8A2B_NC_001365(10),PHAGE_Spirop_SkV1_CR2_3x_NC_009987(7),PHAGE_Spirop_1_C74_NC_003793(7),PHAGE_Bacill_G_NC_023719(3),PHAGE_Bacill_AR9_NC_031039(2),PHAGE_Bacill_PBS1_NC_043027(2),PHAGE_Geobac_E3_NC_029073(1),PHAGE_Bacill_SP_15_NC_031245(1),PHAGE_Lactoc_949_NC_015263(1),PHAGE_Staphy_phiPV83_NC_002486(1),PHAGE_Lactoc_phiL47_NC_023574(1),PHAGE_Plankt_PaV_LD_NC_016564(1),PHAGE_Staphy_S…	17	0.2777	0.2578
9	9.8Kb	intact(112)	NA	Chromosome	1042853	1052717	0	29	22	7	1	0	no	3	PHAGE_Spirop_SkV1_CR2_3x_NC_009987(9),PHAGE_Spirop_1_R8A2B_NC_001365(9),PHAGE_Spirop_1_C74_NC_003793(8),PHAGE_Spirop_SVTS2_NC_001270(3)	14	0.3103	0.2399
10	12.5Kb	intact(92)	NA	Chromosome	1061429	1073932	0	28	20	8	1	0	no	6	PHAGE_Spirop_SkV1_CR2_3x_NC_009987(8),PHAGE_Spirop_1_C74_NC_003793(8),PHAGE_Spirop_1_R8A2B_NC_001365(7),PHAGE_Lactob_iA2_NC_028830(2),PHAGE_Clostr_phiCTC2A_NC_030949(1),PHAGE_Lactob_PLE2_NC_031036(1),PHAGE_Mannhe_vB_MhM_587AP1_NC_028898(1),PHAGE_Lister_A118_NC_003216(1),PHAGE_Lister_vB_LmoS_293_NC_028929(1),PHAGE_Clostr_phiCTC2B_NC_030951(1),PHAGE_Mannhe_vB_MhS_1152AP2_NC_028956(1),PHAGE_Mannhe_v…	14	0.2857	0.2282
11	16.9Kb	intact(112)	transposase	Chromosome	1167330	1184289	0	35	30	5	1	0	no	3	PHAGE_Spirop_1_R8A2B_NC_001365(9),PHAGE_Spirop_SkV1_CR2_3x_NC_009987(8),PHAGE_Spirop_1_C74_NC_003793(7),PHAGE_Staphy_StauST398_4_NC_023499(1),PHAGE_Prochl_P_SSM7_NC_015290(1),PHAGE_Burkho_phiE255_NC_009237(1),PHAGE_Staphy_phiPV83_NC_002486(1),PHAGE_Synech_S_SKS1_NC_020851(1),PHAGE_Spirop_SVTS2_NC_001270(1),PHAGE_Prochl_P_SSM2_NC_006883(1)	28	0.2571	0.2371
12	12.5Kb	intact(100)	transposase,lysis	Chromosome	1242012	1254577	0	23	18	5	1	0	no	4	PHAGE_Spirop_SkV1_CR2_3x_NC_009987(8),PHAGE_Spirop_1_C74_NC_003793(8),PHAGE_Spirop_1_R8A2B_NC_001365(8),PHAGE_Agroba_Atu_ph07_NC_042013(1),PHAGE_Mannhe_vB_MhM_587AP1_NC_028898(1),PHAGE_Escher_4_NC_027364(1),PHAGE_Mannhe_vB_MhS_535AP2_NC_028853(1),PHAGE_Yersin_fHe_Yen9_04_NC_042116(1),PHAGE_Escher_RCS47_NC_042128(1),PHAGE_Mannhe_vB_MhS_1152AP2_NC_028956(1),PHAGE_Spirop_SVTS2_NC_001270(1),PHAGE_Esc…	11	0.3478	0.2378
13	34.5Kb	intact(126)	NA	Chromosome	1263401	1297985	0	96	56	40	1	0	no	1	PHAGE_Spirop_SVTS2_NC_001270(11),PHAGE_Spirop_1_C74_NC_003793(1),PHAGE_Spirop_SkV1_CR2_3x_NC_009987(1),PHAGE_Spirop_1_R8A2B_NC_001365(1),PHAGE_Clostr_phiSM101_NC_008265(1)	56	0.1145	0.2234
14	19.5Kb	intact(115)	transposase	Chromosome	1300597	1320133	0	54	27	27	1	0	no	2	PHAGE_Spirop_SVTS2_NC_001270(10),PHAGE_Spirop_1_R8A2B_NC_001365(2),PHAGE_Spirop_1_C74_NC_003793(1),PHAGE_Spirop_SkV1_CR2_3x_NC_009987(1)	25	0.1851	0.2324
15	7Kb	questionable(87)	NA	Chromosome	1348432	1355497	0	16	12	4	1	0	no	3	PHAGE_Spirop_1_C74_NC_003793(7),PHAGE_Spirop_1_R8A2B_NC_001365(7),PHAGE_Spirop_SkV1_CR2_3x_NC_009987(6),PHAGE_Bacill_0305phi8_36_NC_009760(1),PHAGE_Geobac_E3_NC_029073(1),PHAGE_Burkho_phiE255_NC_009237(1),PHAGE_Bacill_SPbeta_NC_001884(1),PHAGE_Spirop_SVTS2_NC_001270(1),PHAGE_Burkho_BcepMu_NC_005882(1)	9	0.4375	0.2378
16	9.1Kb	intact(100)	NA	Chromosome	1420729	1429847	0	24	23	1	1	0	no	2	PHAGE_Spirop_1_R8A2B_NC_001365(8),PHAGE_Spirop_1_C74_NC_003793(7),PHAGE_Spirop_SkV1_CR2_3x_NC_009987(7),PHAGE_Spirop_SVTS2_NC_001270(1)	21	0.3333	0.2428
17	60.9Kb	intact(130)	terminase,portal,tail,transposase	Chromosome	1451575	1512569	0	131	23	108	1	0	no	13	PHAGE_Spirop_1_R8A2B_NC_001365(6),PHAGE_Spirop_SkV1_CR2_3x_NC_009987(4),PHAGE_Spirop_1_C74_NC_003793(4),PHAGE_Escher_vB_EcoM_ep3_NC_025430(1),PHAGE_Staphy_StauST398_2_NC_021323(1),PHAGE_Bacill_SP_15_NC_031245(1),PHAGE_Microc_MaMV_DC_NC_029002(1),PHAGE_Pseudo_H105/1_NC_015293(1),PHAGE_Klebsi_phiKO2_NC_005857(1),PHAGE_Staphy_Slt_NC_002661(1),PHAGE_Salmon_7_11_NC_015938(1),PHAGE_Lactoc_Q54_NC_008364…	11	0.0458	0.2411
18	7Kb	intact(125)	transposase	Chromosome	1589546	1596596	0	22	19	3	1	0	no	2	PHAGE_Spirop_1_R8A2B_NC_001365(10),PHAGE_Spirop_1_C74_NC_003793(9),PHAGE_Spirop_SkV1_CR2_3x_NC_009987(8),PHAGE_Spirop_SVTS2_NC_001270(1)	18	0.4545	0.2361
19	7.5Kb	intact(100)	transposase	Chromosome	1628054	1635627	0	19	17	2	1	0	no	2	PHAGE_Spirop_1_R8A2B_NC_001365(8),PHAGE_Spirop_1_C74_NC_003793(6),PHAGE_Spirop_SkV1_CR2_3x_NC_009987(6),PHAGE_Staphy_phiPV83_NC_002486(1),PHAGE_Staphy_StauST398_4_NC_023499(1),PHAGE_Spirop_SVTS2_NC_001270(1)	16	0.421	0.2353
20	26.3Kb	intact(125)	transposase	Chromosome	1679497	1705819	0	62	34	28	1	0	no	2	PHAGE_Spirop_1_R8A2B_NC_001365(10),PHAGE_Spirop_1_C74_NC_003793(9),PHAGE_Spirop_SkV1_CR2_3x_NC_009987(9),PHAGE_Staphy_phiPV83_NC_002486(1),PHAGE_Staphy_StauST398_4_NC_023499(1),PHAGE_Spirop_SVTS2_NC_001270(1)	31	0.1612	0.2417
21	9.7Kb	questionable(80)	tail,head,portal,terminase	Plasmid pSciBLHMB-1	42850	52594	0	18	9	9	1	0	no	8	PHAGE_Clostr_phiCDHM13_NC_029116(2),PHAGE_Clostr_phiCDHM11_NC_029001(2),PHAGE_Clostr_phiMMP04_NC_019422(2),PHAGE_Clostr_phiCD506_NC_028838(2),PHAGE_Clostr_phiCD481_1_NC_028951(2),PHAGE_Staphy_StauST398_2_NC_021323(1),PHAGE_Arthro_Galaxy_NC_041876(1),PHAGE_Lactoc_bIL285_NC_002666(1),PHAGE_Strept_phiARI0923_NC_030946(1),PHAGE_Vibrio_12B8_NC_021073(1),PHAGE_Strept_phiC31_NC_001978(1),PHAGE_Synech_S_…	2	0.1111	0.2287
22	9.7Kb	questionable(80)	tail,head,portal,terminase	Plasmid pSciBLHMB-7	44213	53956	0	18	9	9	1	0	no	8	PHAGE_Clostr_phiCDHM13_NC_029116(2),PHAGE_Clostr_phiCDHM11_NC_029001(2),PHAGE_Clostr_phiMMP04_NC_019422(2),PHAGE_Clostr_phiCD506_NC_028838(2),PHAGE_Clostr_phiCD481_1_NC_028951(2),PHAGE_Staphy_StauST398_2_NC_021323(1),PHAGE_Arthro_Galaxy_NC_041876(1),PHAGE_Lactoc_bIL285_NC_002666(1),PHAGE_Strept_phiARI0923_NC_030946(1),PHAGE_Vibrio_12B8_NC_021073(1),PHAGE_Strept_phiC31_NC_001978(1),PHAGE_Synech_S_…	2	0.1111	0.2288
23	6.2Kb	intact(92)	NA	Plasmid pSciBLHMB-8	25030	31236	0	16	14	2	1	0	no	4	PHAGE_Spirop_SkV1_CR2_3x_NC_009987(8),PHAGE_Spirop_1_C74_NC_003793(7),PHAGE_Spirop_1_R8A2B_NC_001365(7),PHAGE_Bacill_G_NC_023719(1),PHAGE_Synech_S_SSM7_NC_015287(1),PHAGE_Pelagi_HTVC008M_NC_020484(1),PHAGE_Prochl_P_TIM68_NC_028955(1)	11	0.5	0.2428
